# Supplementary material for: Genetic evidence of aberrant striatal synaptic maturation and secretory pathway alteration in a dystonia mouse model
Source: Dystonia. Author manuscript; Available in PMC 2023 Mar 2. (PMC9980434; doi:10.3389/dyst.2022.10892)
Supplement: Table S1 — SUPPLEMENTARY TABLE S1 Cell type markers control vs. Dlx-CKO (internal control). [file NIHMS1875604-supplement-Table_S1.xlsx]

## Sheet: ChI and GABA enrichment
Sample	Gene	Gene ID	Description	Control FPKM	Dlx-CKO FPKM	Fold Change	q_value	Differentially Expressed
ChI Soma	Chat	12647	choline acetyltransferase	232.664	225.341	0.968524	0.99995	No
ChI Soma	Slc18a3	20508	solute carrier family 18 (vesicular monoamine), member 3	886.574	851.079	0.959963	0.99995	No
ChI Soma	Slc5a7	63993	solute carrier family 5 (choline transporter), member 7	68.1264	72.1289	1.05875	0.99995	No
ChI Soma	Ntrk1	18211	neurotrophic tyrosine kinase, receptor, type 1	240.901	215.399	0.89414	0.99995	No
ChI Soma	Ache	11423	acetylcholinesterase	774.619	749.666	0.967788	0.99995	No
Striatum	Gad1	14415	glutamate decarboxylase 1	179.452	164.1	0.914451	0.999727	No
Striatum	Gad2	14417	glutamic acid decarboxylase 2	69.8183	65.8478	0.943132	0.999727	No
Striatum	Ppp1r1b	19049	protein phosphatase 1, regulatory (inhibitor) subunit 1B	3112.85	3038.16	0.976008	0.999727	No
Striatum	Bcl11b	58208	B cell leukemia/lymphoma 11B	62.8039	51.6732	0.822772	0.999727	No
Striatum	Drd1a	13488	dopamine receptor D1	119.462	113.616	0.951066	0.999727	No
Striatum	Tac1	21333	tachykinin 1	784.184	735.562	0.937997	0.999727	No
Striatum	Pdyn	18610	prodynorphin	21.9501	39.9609	1.82053	0.0332283	Yes
Striatum	Adora2a	11540	adenosine A2a receptor	168.2	175.763	1.04496	0.999727	No
Striatum	Penk	18619	preproenkephalin	3090.28	3173.67	1.02698	0.999727	No
Striatum	Pvalb	19293	parvalbumin	24.3631	17.1953	0.705794	0.82254	No
Striatum	Sst	20604	somatostatin	822.257	670.543	0.815491	0.999727	No
Striatum	Npy	109648	neuropeptide Y	501.084	413.094	0.8244	0.999727	No
Striatum	Th	21823	tyrosine hydroxylase	13.7976	17.9261	1.29922	0.999727	No
