# Supplementary material for: Genetic evidence of aberrant striatal synaptic maturation and secretory pathway alteration in a dystonia mouse model
Source: Dystonia. Author manuscript; Available in PMC 2023 Mar 2. (PMC9980434; doi:10.3389/dyst.2022.10892)
Supplement: Table S2 — SUPPLEMENTARY TABLE S2 Filtered genes removed from analysis. [file NIHMS1875604-supplement-Table_S2.xlsx]

## Sheet: Sheet1
Dataset	Gene	Description	Control FPKM	Dlx-CKO FPKM	Status
ChI	Osr1	odd-skipped related 1	0.88292	0.13011	Filtered out
ChI	Cd209a	CD209a antigen	0.36068	0	Filtered out
ChI	Ear11	ribonuclease, RNase A family, 2A	0.602171	0	Filtered out
Striatum	1700110C19Rik	RIKEN cDNA 1700110C19 gene	0	0.31987	Filtered out
Striatum	2310057J18Rik	RIKEN cDNA 2310057J18 gene	0	0.26944	Filtered out
Striatum	4930505A04Rik	RIKEN cDNA 4930505A04 gene	0	0.6059	Filtered out
Striatum	Cryba1	crystallin, beta A1	0	0.29939	Filtered out
Striatum	Esm1	endothelial cell-specific molecule 1	0	0.24842	Filtered out
Striatum	Fpr2	formyl peptide receptor 2	0	0.18825	Filtered out
Striatum	Gm7538	predicted gene 7538	0	0.25458	Filtered out
Striatum	Lalba	lactalbumin, alpha	0	0.44547	Filtered out
Striatum	Lrrc23	leucine rich repeat containing 23	0	0.36225	Filtered out
Striatum	Svs4	seminal vesicle secretory protein 4	0	0.3439	Filtered out
Striatum	Tnmd	tenomodulin	0	0.26691	Filtered out
Striatum	Trat1	T cell receptor associated transmembrane adaptor 1	0	0.30434	Filtered out
Striatum	Vnn1	vanin 1	0	0.16892	Filtered out
Striatum	1700026L06Rik	RIKEN cDNA 1700026L06 gene	0.3534	0	Filtered out
Striatum	Leap2	liver-expressed antimicrobial peptide 2	0.5618	0	Filtered out
Striatum	Npy6r	neuropeptide Y receptor Y6	0.2428	0	Filtered out
Striatum	Tfap2d	transcription factor AP-2, delta	0.2413	0	Filtered out
