# Supplementary material for: Genetic evidence of aberrant striatal synaptic maturation and secretory pathway alteration in a dystonia mouse model
Source: Dystonia. Author manuscript; Available in PMC 2023 Mar 2. (PMC9980434; doi:10.3389/dyst.2022.10892)
Supplement: Table S3 — SUPPLEMENTARY TABLE S3 Cross reference with the COMPARTMENTS database. [file NIHMS1875604-supplement-Table_S3.xlsx]

## Sheet: Sheet1
Dataset	Gene	Description	Control FPKM	Dlx-CKO FPKM	Fold change	COMPARTMENT
ChI	Cd59a	CD59a antigen	14.5486	26.403	1.81482	Plasma membrane
ChI	Itga9	integrin alpha 9	2.0252	3.13502	1.548	Plasma membrane
ChI	F2r	coagulation factor II (thrombin) receptor	2.81319	1.62643	0.578146	Plasma membrane
ChI	Insrr	insulin receptor-related receptor	3.71223	2.04745	0.551543	Plasma membrane
ChI	Gjb2	gap junction protein, beta 2	2.13485	0.887	0.415485	Plasma membrane
ChI	Spp1	secreted phosphoprotein 1	3.09611	0.906915	0.29292	Plasma membrane
ChI	Slc6a13	solute carrier family 6 (neurotransmitter transporter, GABA), member 13	2.54714	0.68633	0.269452	Plasma membrane
ChI	Slc13a4	solute carrier family 13 (sodium/sulfate symporters), member 4	2.15262	0.170399	0.0791586	Plasma membrane
ChI	Pdyn	prodynorphin	22.559	39.1753	1.73657	Secreted
ChI	Npy	neuropeptide Y	609.88	401.328	0.658044	Secreted
ChI	Cartpt	CART prepropeptide	69.8527	43.9147	0.628675	Secreted
ChI	Sst	somatostatin	1044.77	646.451	0.618749	Secreted
ChI	Vip	vasoactive intestinal polypeptide	2.47033	0.374021	0.151406	Secreted
ChI	Igfbp2	insulin-like growth factor binding protein 2	30.8414	17.6779	0.573186	Extracellular
ChI	Serping1	serine (or cysteine) peptidase inhibitor, clade G, member 1	5.82949	2.53086	0.434148	Extracellular
ChI	Igf2	insulin-like growth factor 2	6.09229	2.55739	0.419776	Extracellular
ChI	Nov	nephroblastoma overexpressed gene	4.64064	1.4091	0.303643	Extracellular
ChI	Spp1	secreted phosphoprotein 1	3.09611	0.906915	0.29292	Extracellular
ChI	Fam180a	family with sequence similarity 180, member A	2.21659	0.383792	0.173145	Extracellular
ChI	Fmod	fibromodulin	2.7034	0.29347	0.108556	Extracellular
ChI	Ptgds	prostaglandin D2 synthase (brain)	609.567	43.5426	0.0714318	Extracellular
ChI	Col1a2	collagen, type I, alpha 2	3.31651	1.92651	0.580883	Extracellular Matrix
ChI	Col1a1	collagen, type I, alpha 1	1.98293	0.69034	0.348143	Extracellular Matrix
ChI	Dcn	decorin	5.81693	1.62351	0.279101	Extracellular Matrix
Striatum	Hspb1	heat shock protein 1	13.2503	25.9697	1.95993	Plasma membrane
Striatum	Cdr1	cerebellar degeneration related antigen 1	103.307	62.3098	0.603151	Plasma membrane
Striatum	Cnih3	cornichon family AMPA receptor auxiliary protein 3	23.8844	12.9535	0.542343	Plasma membrane
Striatum	Pdyn	prodynorphin	21.9501	39.9609	1.82053	Secreted
Striatum	Eln	elastin	1.57709	13.526	8.57657	Extracellular
Striatum	Ptgds	prostaglandin D2 synthase (brain)	2.13881	14.035	6.56207	Extracellular
Striatum	Serpina3n	serine (or cysteine) peptidase inhibitor, clade A, member 3N	1.55358	5.06139	3.25789	Extracellular
Striatum	Crhbp	corticotropin releasing hormone binding protein	1.59244	4.77484	2.99844	Extracellular
Striatum	Igf1	insulin-like growth factor 1	0.655126	1.43804	2.19506	Extracellular
Striatum	Arc	activity regulated cytoskeletal-associated protein	44.295	89.2689	2.01532	Extracellular
Striatum	Rbp4	retinol binding protein 4, plasma	19.486	34.6766	1.77956	Extracellular
Striatum	Gpx6	glutathione peroxidase 6	27.586	15.7817	0.572091	Extracellular
Striatum	Ctgf	connective tissue growth factor	3.67115	6.82493	1.85907	Extracellular Matrix
