# Supplementary material for: Genetic evidence of aberrant striatal synaptic maturation and secretory pathway alteration in a dystonia mouse model
Source: Dystonia. Author manuscript; Available in PMC 2023 Mar 2. (PMC9980434; doi:10.3389/dyst.2022.10892)
Supplement: Table S4 — SUPPLEMENTARY TABLE S4 Cross reference with the Human Secretome. [file NIHMS1875604-supplement-Table_S4.xlsx]

## Sheet: Sheet1
Dataset	Gene	Description	Control FPKM	Dlx-CKO FPKM	Fold Change
ChI	Pdyn	prodynorphin	22.559	39.1753	1.73657
ChI	Sdf2l1	stromal cell-derived factor 2-like 1	31.4792	49.9639	1.5872
ChI	Itga9	integrin alpha 9	2.0252	3.13502	1.548
ChI	Npy	neuropeptide Y	609.88	401.328	0.658044
ChI	Cartpt	CART prepropeptide	69.8527	43.9147	0.628675
ChI	Sst	somatostatin	1044.77	646.451	0.618749
ChI	Col1a2	collagen, type I, alpha 2	3.31651	1.92651	0.580883
ChI	Igfbp2	insulin-like growth factor binding protein 2	30.8414	17.6779	0.573186
ChI	Serping1	serine (or cysteine) peptidase inhibitor, clade G, member 1	5.82949	2.53086	0.434148
ChI	Igf2	insulin-like growth factor 2	6.09229	2.55739	0.419776
ChI	Col1a1	collagen, type I, alpha 1	1.98293	0.69034	0.348143
ChI	Nov	nephroblastoma overexpressed gene	4.64064	1.4091	0.303643
ChI	Spp1	secreted phosphoprotein 1	3.09611	0.906915	0.29292
ChI	Dcn	decorin	5.81693	1.62351	0.279101
ChI	Fam180a	family with sequence similarity 180, member A	2.21659	0.383792	0.173145
ChI	Vip	vasoactive intestinal polypeptide	2.47033	0.374021	0.151406
ChI	Fmod	fibromodulin	2.7034	0.29347	0.108556
ChI	Ptgds	prostaglandin D2 synthase (brain)	609.567	43.5426	0.0714318
Str	Eln	elastin	1.57709	13.526	8.57657
Str	Ptgds	prostaglandin D2 synthase (brain)	2.13881	14.035	6.56207
Str	Crhbp	corticotropin releasing hormone binding protein	1.59244	4.77484	2.99844
Str	Igf1	insulin-like growth factor 1	0.655126	1.43804	2.19506
Str	Ctgf	connective tissue growth factor	3.67115	6.82493	1.85907
Str	Pdyn	prodynorphin	21.9501	39.9609	1.82053
Str	Rbp4	retinol binding protein 4, plasma	19.486	34.6766	1.77956
Str	Mgp	matrix Gla protein	55.0127	92.4409	1.68036
Str	Gpx6	glutathione peroxidase 6	27.586	15.7817	0.572091
