# Supplementary material for: Genetic evidence of aberrant striatal synaptic maturation and secretory pathway alteration in a dystonia mouse model
Source: Dystonia. Author manuscript; Available in PMC 2023 Mar 2. (PMC9980434; doi:10.3389/dyst.2022.10892)
Supplement: Table S5 — SUPPLEMENTARY TABLE S5 Gene ontology analysis using DAVID: over-representation of genes encoding secreted proteins. [file NIHMS1875604-supplement-Table_S5.xlsx]

## Sheet: Sheet1
Dataset	Gene	Description	GO term	Annotation cluster
ChI	Cartpt	CART prepropeptide	Cellular Component	Secreted, Extracellular Region, Extracellular Space
ChI	Nov (Ccn3)	nephroblastoma overexpressed gene	Cellular Component	Secreted, Extracellular Region, Extracellular Space
ChI	Col1a1	collagen, type I, alpha 1	Cellular Component	Secreted, Extracellular Region, Extracellular Space
ChI	Col1a2	collagen, type I, alpha 2	Cellular Component	Secreted, Extracellular Region, Extracellular Space
ChI	Dcn	decorin	Cellular Component	Secreted, Extracellular Region, Extracellular Space
ChI	Fam180a	family with sequence similarity 180, member A	Cellular Component	Secreted, Extracellular Region, Extracellular Space
ChI	Fmod	fibromodulin	Cellular Component	Secreted, Extracellular Region, Extracellular Space
ChI	Igf2	insulin-like growth factor 2	Cellular Component	Secreted, Extracellular Region, Extracellular Space
ChI	Igf2bp2	insulin-like growth factor binding protein 2	Cellular Component	Secreted, Extracellular Region, Extracellular Space
ChI	Npy	neuropeptide Y	Cellular Component	Secreted, Extracellular Region, Extracellular Space
ChI	Pdyn	prodynorphin	Cellular Component	Secreted, Extracellular Region, Extracellular Space
ChI	Ptgds	prostaglandin D2 synthase (brain)	Cellular Component	Secreted, Extracellular Region, Extracellular Space
ChI	Spp1	secreted phosphoprotein 1	Cellular Component	Secreted, Extracellular Region, Extracellular Space
ChI	Serping1	serine (or cysteine) peptidase inhibitor, clade G, member 1	Cellular Component	Secreted, Extracellular Region, Extracellular Space
ChI	Sst	somatostatin	Cellular Component	Secreted, Extracellular Region, Extracellular Space
ChI	Vip	vasoactive intestinal polypeptide	Cellular Component	Secreted, Extracellular Region, Extracellular Space
Striatum	Ctgf (Ccn2)	connective tissue growth factor	Cellular Component	Secreted
Striatum	Crhbp	corticotropin releasing hormone binding protein	Cellular Component	Secreted
Striatum	Eln	elastin	Cellular Component	Secreted
Striatum	Gpx6	glutathione peroxidase 6	Cellular Component	Secreted
Striatum	Igf1	insulin-like growth factor 1	Cellular Component	Secreted
Striatum	Mgp	matrix Gla protein	Cellular Component	Secreted
Striatum	Pdyn	prodynorphin	Cellular Component	Secreted
Striatum	Ptgds	prostaglandin D2 synthase (brain)	Cellular Component	Secreted
Striatum	Rbp4	retinol binding protein 4, plasma	Cellular Component	Secreted
Striatum	Serpina3n	serine (or cysteine) peptidase inhibitor, clade A, member 3N	Cellular Component	Secreted
