# Supplementary material for: Genetic evidence of aberrant striatal synaptic maturation and secretory pathway alteration in a dystonia mouse model
Source: Dystonia. Author manuscript; Available in PMC 2023 Mar 2. (PMC9980434; doi:10.3389/dyst.2022.10892)
Supplement: Table S6 — SUPPLEMENTARY TABLE S6 Gene ontology analysis using geneontology.org: over-representation of genes encoding proteins regulating synaptic structure and function. [file NIHMS1875604-supplement-Table_S6.xlsx]

## Sheet: Sheet1
Dataset	Gene	Description	GO term	Annotation Cluster
Striatum	Doc2g	double C2, gamma	Biological Process Complete	Synaptic signaling, trans-synaptic signaling, anterograde trans-synaptic signaling, chemical synaptic transmission
Striatum	Crhbp	corticotropin releasing hormone binding protein	Biological Process Complete	Synaptic signaling, trans-synaptic signaling, anterograde trans-synaptic signaling, chemical synaptic transmission
Striatum	Dcdc2a	doublecortin domain containing 2a	Biological Process Complete	Synaptic signaling, trans-synaptic signaling, anterograde trans-synaptic signaling, chemical synaptic transmission
Striatum	Npas4	neuronal PAS domain protein 4	Biological Process Complete	Synaptic signaling, trans-synaptic signaling, anterograde trans-synaptic signaling, chemical synaptic transmission
Striatum	Cnih3	cornichon family AMPA receptor auxiliary protein 3	Biological Process Complete	Synaptic signaling, trans-synaptic signaling, anterograde trans-synaptic signaling, chemical synaptic transmission
Striatum	Pdyn	prodynorphin	Biological Process Complete	Synaptic signaling, trans-synaptic signaling, anterograde trans-synaptic signaling, chemical synaptic transmission
Striatum	Nr4a1	nuclear receptor subfamily 4, group A, member 1	Biological Process Complete	Synaptic signaling, trans-synaptic signaling, anterograde trans-synaptic signaling, chemical synaptic transmission
