# Supplementary material for: Genetic evidence of aberrant striatal synaptic maturation and secretory pathway alteration in a dystonia mouse model
Source: Dystonia. Author manuscript; Available in PMC 2023 Mar 2. (PMC9980434; doi:10.3389/dyst.2022.10892)
Supplement: Table S7 — SUPPLEMENTARY TABLE S7 ChI soma raw count data matrix. [file NIHMS1875604-supplement-Table_S7.xlsx]

## Sheet: CuffDiff_rawCountsMatrix.txt
Gene.Id	Gene.Name	Dlx-CKO 1	Control 1	Dlx-CKO 2	Control 2	Control 3	Dlx-CKO 3	Control 4	Dlx-CKO 4	Control 5	Dlx-CKO 5	Control 6	Dlx-CKO 6
0610005C13Rik	0610005C13Rik	15	9	6	15	2	10	12	10	3	7	0	5
0610007C21Rik	0610007C21Rik	11473	13256	11190	9857	12890	12975	11235	10781	8611	8417	8996	11038
0610007L01Rik	0610007L01Rik	6679	5546	4736	3986	5175	5369	3534	4366	3167	3071	3103	3571
0610007N19Rik	0610007N19Rik	15	39	20	54	34	71	23	57	30	5	38	15
0610007P08Rik	0610007P08Rik	896	1358	1304	1039	1086	1234	971	1065	934	1009	1168	844
0610007P14Rik	0610007P14Rik	8910	6644	6536	6214	7744	7258	7782	7395	4799	5585	5118	5968
0610007P22Rik	0610007P22Rik	3807	3536	2515	2011	2546	2985	2007	1990	1663	1658	1676	2040
0610008F07Rik	0610008F07Rik	0	0	0	0	0	0	0	0	0	0	0	0
0610009B14Rik	0610009B14Rik	0	0	0	0	0	0	0	0	0	0	0	0
0610009B22Rik	0610009B22Rik	6736	6154	5897	4820	6032	5327	7527	5942	4217	3636	4577	5456
0610009D07Rik	0610009D07Rik	11500	11815	10802	9022	11180	9779	13063	11207	7972	7291	8124	11112
0610009L18Rik	0610009L18Rik	516	791	472	566	545	505	474	464	378	273	361	376
0610009O20Rik	0610009O20Rik	672	596	429	297	492	484	363	505	339	355	321	422
0610010B08Rik	0610010B08Rik	258	272	172	211	168	119	238	137	105	95	127	188
0610010F05Rik	0610010F05Rik	11672	11312	11245	8001	9972	9957	10790	10697	7626	6856	7606	10094
0610010K14Rik	0610010K14Rik	4739	5376	3493	3549	4059	4252	3630	3860	3133	2618	3232	3321
0610010O12Rik	0610010O12Rik	4237	4243	1971	1827	2468	3209	2123	2176	2256	1883	1746	1973
0610011F06Rik	0610011F06Rik	2288	2762	1825	1637	2215	2103	1682	2085	1650	1255	1549	1470
0610011L14Rik	0610011L14Rik	7000	5278	3945	3498	4867	4869	3918	3780	3276	3029	2543	3214
0610012G03Rik	0610012G03Rik	11651	13361	8066	7932	9190	9675	7927	8243	7306	5730	6292	7235
0610012H03Rik	0610012H03Rik	12	0	15	2	0	24	0	3	15	16	0	0
0610030E20Rik	0610030E20Rik	835	1067	791	690	916	705	1024	797	640	643	823	737
0610031J06Rik	0610031J06Rik	5857	4609	3653	3196	4113	4945	2877	3191	2603	2654	3078	3116
0610031O16Rik	0610031O16Rik	0	0	0	0	0	7	0	0	0	0	0	0
0610037L13Rik	0610037L13Rik	4840	5674	3887	3371	4449	4387	3898	4083	3499	2812	3577	4069
0610037P05Rik	0610037P05Rik	11299	12598	10409	9597	12127	11085	13114	11431	7658	7533	7704	8089
0610038B21Rik	0610038B21Rik	89	95	38	45	47	49	39	34	46	59	68	49
0610038L08Rik	0610038L08Rik	23	41	41	32	45	50	45	41	35	30	50	30
0610039K10Rik	0610039K10Rik	38	66	52	25	39	35	16	52	34	37	18	22
0610040B10Rik	0610040B10Rik	255	348	377	272	289	268	306	353	223	149	178	327
0610040F04Rik	0610040F04Rik	39	30	15	6	12	25	23	7	0	17	87	1
0610040J01Rik	0610040J01Rik	890	932	557	589	762	1151	548	628	480	596	772	697
0610043K17Rik	0610043K17Rik	10	25	7	6	13	14	12	15	7	4	0	2
0910001L09Rik	0910001L09Rik	6105	6987	4246	4345	5010	5444	4605	5000	3818	3265	4355	3992
100043387	100043387	180	155	120	92	144	143	167	155	106	94	214	168
1100001G20Rik	1100001G20Rik	0	0	0	0	0	1	0	0	0	0	0	0
1110001A16Rik	1110001A16Rik	5332	6369	5700	4740	5685	4362	7067	5690	3762	3449	3920	5791
1110001J03Rik	1110001J03Rik	4083	4650	3916	3902	4231	3912	4257	4306	3101	2421	3060	3680
1110002B05Rik	1110002B05Rik	10528.5	9195	9393.12	8066.74	9796.13	9253	10798.2	10510.6	6295	6920.59	6500	9294.31
1110002L01Rik	1110002L01Rik	7994	7300	5868	4969	5716	5382	6049	5277	3893	3536	4028	5173
1110002N22Rik	1110002N22Rik	1187	1765	1285	912	951	1278	1249	1248	982	832	954	1156
1110003E01Rik	1110003E01Rik	22916	20942	19444	16428	20818	20660	18390	19012	12563	12682	13265	16670
1110004E09Rik	1110004E09Rik	3433	3646	3150	2906	3024	3402	3774	2884	2472	2641	2823	3213
1110004F10Rik	1110004F10Rik	21963	23215	21718	16462	22852	20399	22030	20950	14817	15108	14027	19750
1110005A03Rik	1110005A03Rik	2988	2671	2464	2341	2971	2533	2616	2314	1860	1773	1935	2704
1110006O24Rik	1110006O24Rik	212	172	121	78	163	102	169	124	104	101	115	108
1110007C09Rik	1110007C09Rik	1750	2109	1347	1271	1248	1946	1239	1606	1220	1159	1142	1634
1110008F13Rik	1110008F13Rik	4584	4423	3216	2906	3991	4212	3357	3184	2715	2454	2395	3137
1110008J03Rik	1110008J03Rik	1694	1113	965	881	1091	1119	765	767	527	606	715	531
1110008L16Rik	1110008L16Rik	797	912	998	704	973	1144	722	890	499	576	416	906
1110008P14Rik	1110008P14Rik	9273	10856	6103	6211	7323	8034	5811	6557	5985	4250	5433	5465
1110012J17Rik	1110012J17Rik	4896	4113	2647	2299	2994	3124	3068	2603	1864	2372	2115	2629
1110012L19Rik	1110012L19Rik	2353	2376	2230	1839	2331	2425	2214	2662	1646	1465	1661	1929
1110014N23Rik	1110014N23Rik	6942	5436	3186	3526	4082	6158	2638	3704	3767	2874	2566	2447
1110015O18Rik	1110015O18Rik	1679	1577	1440	1205	1318	1494	1686	1457	808	930	764	1392
1110017D15Rik	1110017D15Rik	435	727	540	486	625	461	848	679	559	458	672	694
1110017F19Rik	1110017F19Rik	40	30	6	12	5	11	13	13	14	16	0	12
1110018G07Rik	1110018G07Rik	19083	16180	9801	10675	11429	14291	10680	10506	7413	8538	7275	8098
1110018J18Rik	1110018J18Rik	687	605	533	384	453	510	425	522	292	465	337	517
1110019D14Rik	1110019D14Rik	332	409	472	380	465	269	555	462	280	217	412	536
1110020A21Rik	1110020A21Rik	213	145	132	128	75	91	81	110	122	81	130	135
1110020G09Rik	1110020G09Rik	4554	5625	3443	3030	4076	3974	4343	4237	2473	2922	4107	4232
1110021J02Rik	1110021J02Rik	2722	2363	1544	1653	1840	2076	1561	1735	1240	1373	1130	1990
1110021L09Rik	1110021L09Rik	1578	1798	1196	1313	1363	1374	1380	1436	994	1067	1024	1334
1110028C15Rik	1110028C15Rik	2059	2190	1656	1271	1368	1286	1936	1624	1129	944	1919	1613
1110028F11Rik	1110028F11Rik	17	16	3	2	0	7	4	0	8	8	0	12
1110028F18Rik	1110028F18Rik	0	0	0	0	0	0	0	0	0	0	0	0
1110031I02Rik	1110031I02Rik	697	772	674	597	741	789	589	703	411.003	582	525	683
1110032A03Rik	1110032A03Rik	6767	6618	5339	4524	6440	5579	5643	5622	4588	3543	4050	5466
1110032A04Rik	1110032A04Rik	131	30	157	93	105	93	111	153	98	50	45	27
1110032F04Rik	1110032F04Rik	1029	633	624	676	679	539	772	629	722	578	414	828
1110034A24Rik	1110034A24Rik	1243	975	966	772	1096	907	906	1096	537	653	619	544
1110034B05Rik	1110034B05Rik	2464	2186	2338	1598	2318	2009	2699	2304	1551	1487	1675	1805
1110034G24Rik	1110034G24Rik	1644	1471	1353	1240	1531	1347	1162	1289	1001	993	1249	1349
1110035M17Rik	1110035M17Rik	197	313	191	152	232	226	139	183	174	107	256	177
1110036E04Rik	1110036E04Rik	0	0	0	0	0	0	0	0	0	0	0	0
1110037F02Rik	1110037F02Rik	3514	2865	2010	2086	2569	2155	2090	1859	1228	1576	1600	1775
1110038B12Rik	1110038B12Rik	404	327	293	229	317	298	368	386	243	272	225	481
1110038D17Rik	1110038D17Rik	2746	2197	1734	1776	1749	2089	1515	1603	1667	1387	1350	1390
1110038F14Rik	1110038F14Rik	2849	2807	1810	1834	2247	1997	2022	2026	1452	1377	1609	1614
1110046J04Rik	1110046J04Rik	200	445	285	151	255	238	236	227	102.001	183	93	194
1110049F12Rik	1110049F12Rik	11397	10437	6986	7379	9000	8894	8131	7540	6390	5761	5448	6697
1110050K14Rik	1110050K14Rik	3	0	7	14	29	7	14	12	0	1	116	16
1110051M20Rik	1110051M20Rik	11117	10802	8104	7576	9826	9438	8001	7996	7101	6162	6666	7545
1110054M08Rik	1110054M08Rik	271	274.004	225	185	228	227.003	229	237	100	138	170	234
1110054O05Rik	1110054O05Rik	2109	1943	1734	1378	1591	1682	1820	1667	1324	1228	1173	1366
1110057K04Rik	1110057K04Rik	6230	5134	4296	4254	5191	5121	4762	5142	3455	4247	4047	5163
1110058L19Rik	1110058L19Rik	6390	6515	6908	5365	7007	5897	7506	7373	4452	4425	4966	6726
1110059E24Rik	1110059E24Rik	5077	4820	4271	3188	4561	3917	4666	3824	2641	2709	2809	4207
1110059G10Rik	1110059G10Rik	3810	3514	3182	2860	3477	2824	4320	4046	2288	1918	2535	3768
1110059M19Rik	1110059M19Rik	0	0	0	0	0	2	0	0	0	0	0	0
1110065P20Rik	1110065P20Rik	9345	10024	6216	6406	7277	7680	6078	6295	5248	4276	4722	5372
1110067D22Rik	1110067D22Rik	8132	7325	6386	4691	6974	5400	6201	6851	4522	4432	5230	5582
1190002F15Rik	1190002F15Rik	23	30	16	25	24	13	62	29	22	38	28	26
1190002H23Rik	1190002H23Rik	3310	3746	1890	1984	2699	2412	2155	2129	1726	1844	1926	1931
1190002N15Rik	1190002N15Rik	7123	5031	5012	4016	5908	4741	5608	5748	3778	3230	4085	6271
1190003J15Rik	1190003J15Rik	12	25	1	24	12	18	6	23	0	3	32	24
1190003K10Rik	1190003K10Rik	0	0	1	1	4	10	0	3	0	4	0	31
1190005F20Rik	1190005F20Rik	3953	2861	2801	2482	2956	2818	3045	2640	1922	2190	2268	2802
1190005I06Rik	1190005I06Rik	543	536	336	314	440	432	149	280	259	175	322	222
1190007F08Rik	1190007F08Rik	2739	2292	1441	1610	1741	1923	1387	1507	1310	1289	1152	1319
1190007I07Rik	1190007I07Rik	1578	1851	1625	1342	1390	1299	1562	1641	1338	1022	1027	1256
1200009I06Rik	1200009I06Rik	38	175	33	35	72	66	33	72	41	33	23	6
1200011I18Rik	1200011I18Rik	3936	3040	2773	2536	2693	2604	3075	2526	2034	1801	2280	1764
1200011M11Rik	1200011M11Rik	2203	1933	1205	1417	1818	1959	1862	1521	1159	921	1308	1222
1200014J11Rik	1200014J11Rik	2304	2310	1905	1854	2281	1967	2746	2052	1967	1492	2088	1988
1200016B10Rik	1200016B10Rik	1590	1442	1811	1147	1697	1644	1715	1417	1199	1030	1555	1935
1300001I01Rik	1300001I01Rik	6103	5352	3469	3396	3295	4820	2338	2516	2246	3080	1694	2259
1300002E11Rik	1300002E11Rik	915	1138	1069	725	1084	814	1281	1040	792	727	725	1083
1300002K09Rik	1300002K09Rik	115	45	21	30	37	16	147	30	64	17	51	39
1300010F03Rik	1300010F03Rik	2503	2030	1626	1315	1778	1765	1302	1623	1004	1264	1276	1408
1300014I06Rik	1300014I06Rik	529	383	201	496	506	301	415	244	304	320	521	344
1300015D01Rik	1300015D01Rik	0	0	0	0	0	0	0	0	0	0	0	0
1300017J02Rik	1300017J02Rik	6	0	7	0	4	5	0	3	0	20	0	0
1300018I17Rik	1300018I17Rik	5365	5680	2650	3037	3038	3658	2527	3012	2303	2300	3074	2588
1300018J18Rik	1300018J18Rik	2015	1727	1089	1080	1243	1839	1275	1131	1232	1051	839	879
1500001M20Rik	1500001M20Rik	1284	1374	1187	867	1190	1361	911	1051	718	833	777	1047
1500002O10Rik	1500002O10Rik	30	93	79	66	61	99	74	59	30	34	52	67
1500002O20Rik	1500002O20Rik	2173	2155	1106	1212	1291	1504	984	1268	1311	1023	1002	1072
1500003O03Rik	1500003O03Rik	18306	14197	12279	9639	15801	13899	13098	14835	9439	10206	8210	12408
1500004A13Rik	1500004A13Rik	2378	2107	1295	1379	1395	1724	1302	1229	1072	918	891	1161
1500009C09Rik	1500009C09Rik	2153	1895	653	892	1021	965	1361	906	869	677	656	810
1500009L16Rik	1500009L16Rik	7400	7284	6017	4839	6663	5539	6990	5715	3855	3632	4473	5847
1500010J02Rik	1500010J02Rik	3228	3002	1906	1907	1893	3015	1616	1786	1963	1819	1770	2034
1500011B03Rik	1500011B03Rik	21962	21199	15065	14578	17614	17296	14722	15304	12554	10480	10730	13654
1500011H22Rik	1500011H22Rik	14323	13948	10582	9590	12550	11737	11388	10733	7654	7763	8522	10829
1500011K16Rik	1500011K16Rik	4509	5682	4217	4125	4274	3714	5178	4759	3344	2704	3257	4711
1500012F01Rik	1500012F01Rik	1188	1039	828	764	935	693	1000	805	646	501	839	821
1500012K07Rik	1500012K07Rik	30	37	3	8	15	13	3	14	5	3	3	5
1500015A07Rik	1500015A07Rik	537	883	684	524	648	441	565	520	643	420	378	619
1500015L24Rik	1500015L24Rik	41	0	27	15	24	20	10	18	17	21	0	14
1500015O10Rik	1500015O10Rik	33	2	12	13	0	21	0	1	0	0	202	1
1500016L03Rik	1500016L03Rik	108	112	105	61	30	68	145	154	47	81	24	78
1500017E21Rik	1500017E21Rik	1479	1320	1306	893	1289	1093	1754	1328	753	906	1007	1147
1500031L02Rik	1500031L02Rik	11674	10092	10146	8703	11310	10666	10706	10720	7807	7665	7234	9820
1500032L24Rik	1500032L24Rik	17904	20760	15984	15368	18386	16620	17005	16860	13217	10301	11872	14125
1520402A15Rik	1520402A15Rik	668	569	356	347	471	555	370	374	400	383	249	255
1600002D24Rik	1600002D24Rik	2	0	4	3	2	0	0	0	20	1	0	0
1600002H07Rik	1600002H07Rik	465	772	474	411	523	623	498	535	369	425	716	609
1600002K03Rik	1600002K03Rik	356.001	301	283.013	194.018	199	259	343.004	251	227.018	160	209	213
1600010M07Rik	1600010M07Rik	13	17	14	16	14	7	18	24	2	5	19	40
1600012F09Rik	1600012F09Rik	5380	5498	5702	4073	5947	5309	6034	6125	4416	3934	4058	6159
1600012H06Rik	1600012H06Rik	3791	4520	3033	2813	3646	3436	3529	3872	2161	2503	3200	4002
1600014C10Rik	1600014C10Rik	2837	3430	2676	2084	2651	3274	3341	3101	2236	2022	2241	2272
1600014C23Rik	1600014C23Rik	33	12	18	12	13	22	10	26	27	11	15	15
1600014K23Rik	1600014K23Rik	0	0	0	0	0	0	0	0	0	4	0	0
1600015I10Rik	1600015I10Rik	0	0	0	0	0	0	0	0	0	0	0	0
1600016N20Rik	1600016N20Rik	10	3	7	0	6	1	0	4	0	0	0	0
1600019K03Rik	1600019K03Rik	0	0	1	0	1	0	0	1	0	3	0	0
1600020E01Rik	1600020E01Rik	1219	1587	1251	1079	1227	1098	1468	1198	997	938	1547	1298
1600021P15Rik	1600021P15Rik	1649	1913	1707	1715	2071	1943	1641	1409	1208	1294	992	1607
1600025M17Rik	1600025M17Rik	0	0	0	0	0	0	0	0	0	0	0	0
1600027N09Rik	1600027N09Rik	870	783	457	364	457	566	415	441	346	445	376	457
1600029D21Rik	1600029D21Rik	29	23	24	14	30	30	30	31	10	19	7	46
1600029I14Rik	1600029I14Rik	0	14	0	0	0	3	6	0	0	0	0	0
1600029O15Rik	1600029O15Rik	149	83.0001	82.0005	58.0009	92	57	148	94	47	60.0001	90	54.0001
1700001C02Rik	1700001C02Rik	0	0	6	0	0	6	0	23	0	5	0	0
1700001C19Rik	1700001C19Rik	8	0	4	11	9	0	2	3	17	21	0	27
1700001D01Rik	1700001D01Rik	0	0	0	2	0	0	0	1	0	0	9	11
1700001F09Rik	1700001F09Rik	0	19	6	2	12	0	9	23	8	0	0	19
1700001G11Rik	1700001G11Rik	102	57	66	48	81	100	63	90	34	26	14	39
1700001G17Rik	1700001G17Rik	8	7	6	7	8	15	15	16	0	0	0	3
1700001J03Rik	1700001J03Rik	0	0	0	3	0	0	0	0	0	0	0	0
1700001J11Rik	1700001J11Rik	0	3	3	8	7	2	0	5	0	5	0	0
1700001K19Rik	1700001K19Rik	21	28	18	20	19	16	6	8	13	11	13	19
1700001K23Rik	1700001K23Rik	0	0	2	5	4	2	0	0	0	1	0	0
1700001L05Rik	1700001L05Rik	179	176	37	117	39	51	112	118	52	117	63	50
1700001L19Rik	1700001L19Rik	721	991	523	692	842	689	1206	785	610	448	393	666
1700001O22Rik	1700001O22Rik	225	342	165	135	150	255	134	93	241	151	95	130
1700001P01Rik	1700001P01Rik	43	55	29	32	24	60	24	18	6	21	0	16
1700003C15Rik	1700003C15Rik	0	0	0	0	0	0	0	0	0	0	0	0
1700003D09Rik	1700003D09Rik	6955	5092	3261	3853	4322	5144	3005	3128	2226	3262	2293	2917
1700003E16Rik	1700003E16Rik	993	961	344	469	545	628	444	422	467	431	510	322
1700003F12Rik	1700003F12Rik	10	34	21	7	9	10	2	6	6	9	4	14
1700003F17Rik	1700003F17Rik	6	14	9	7	9	20	3	7	2	5	1	9
1700003G13Rik	1700003G13Rik	0	0	0	0	0	0	0	0	0	0	0	0
1700003G18Rik	1700003G18Rik	0	0	0	0	0	3	0	0	0	0	0	0
1700003H04Rik	1700003H04Rik	0	0	0	0	0	0	0	0	0	0	0	0
1700003L19Rik	1700003L19Rik	5	1	1	0	0	3	0	6	2	0	0	0
1700003M02Rik	1700003M02Rik	49	67	39	18	59	34	106	33	3	18	35	57
1700003M07Rik	1700003M07Rik	307	494	334	240	242	440	276	357	319	214	289	433
1700003P14Rik	1700003P14Rik	0	0	0	0	0	0	13	0	0	0	0	0
1700006A11Rik	1700006A11Rik	0	0	0	0	0	0	0	0	0	0	0	0
1700006E09Rik	1700006E09Rik	0	0	0	0	0	3	1	12	0	0	0	0
1700006F04Rik	1700006F04Rik	0	3	10	0	2	4	11	9	6	13	0	11
1700006H21Rik	1700006H21Rik	0	0	0	0	0	0	0	0	0	0	0	0
1700007B14Rik	1700007B14Rik	24	48	12	27	5	25	37	28	11	56	49	59
1700007F19Rik	1700007F19Rik	5	43	9	4	16	24	35	10	6	20	5	12
1700007G11Rik	1700007G11Rik	0	0	0	3	16	4	16	4	0	8	53	0
1700007I08Rik	1700007I08Rik	0	0	2	0	0	0	0	1	0	1	13	0
1700007J10Rik	1700007J10Rik	370	413	371	260	308	294	420	297	248	264	316	305
1700007K09Rik	1700007K09Rik	4	14	7	0	0	2	0	1	0	3	0	0
1700007K13Rik	1700007K13Rik	345	330	236	232	288	359	267	363	248	234	107	428
1700007L15Rik	1700007L15Rik	82	102	148	190	112	119	124	187	106	117	111	118
1700007P06Rik	1700007P06Rik	3.00001	24	19	21	7	5	17	6.00003	18	14	23	22
1700008A04Rik	1700008A04Rik	0	0	0	0	0	0	0	0	0	0	0	0
1700008F21Rik	1700008F21Rik	0	5	10	3	8	12	22	11	2	6	7	13
1700008I05Rik	1700008I05Rik	0	0	0	0	0	0	0	0	0	0	0	0
1700008J07Rik	1700008J07Rik	257	347	209	191	252	269	215	241	218	200	173	156
1700008K24Rik	1700008K24Rik	0	0	0	0	5	0	0	0	0	0	0	0
1700008O03Rik	1700008O03Rik	279	548	150	179	197	272	186	192	142	142	146	162
1700008P02Rik	1700008P02Rik	0	0	0	0	0	0	0	0	0	0	0	0
1700008P20Rik	1700008P20Rik	6	30	0	2	6	10	2	5	0	0	0	0
1700009C05Rik	1700009C05Rik	0	0	0	0	0	1	0	0	0	0	0	0
1700009J07Rik	1700009J07Rik	0	0	0	0	0	1	0	4	0	0	0	0
1700009N14Rik	1700009N14Rik	0	0	0	0	0	0	0	0	0	0	0	0
1700009P17Rik	1700009P17Rik	46	6	48	49	79	10	16	14	77	14	40	64
1700010B08Rik	1700010B08Rik	0	0	0	0	0	0	0	0	0	0	0	0
1700010D01Rik	1700010D01Rik	0	0	0	0	0	0	0	2	0	0	0	0
1700010I02Rik	1700010I02Rik	0	4	7	7	5	8	15	19	1	6	5	10
1700010I14Rik	1700010I14Rik	151	138	123	118	195	83	130	97	95	111	47	30
1700010J16Rik	1700010J16Rik	0	0	0	0	0	0	0	0	0	0	0	0
1700010K23Rik	1700010K23Rik	1540	1524	1034	912	1275	1169	1142	986	815	704	894	1176
1700010M22Rik	1700010M22Rik	0	8	0	0	0	1	3	4	0	0	0	0
1700011A15Rik	1700011A15Rik	0	0	0	0	0	0	0	0	0	1	0	0
1700011B04Rik	1700011B04Rik	0	0	0	0	0	0	0	0	0	0	0	0
1700011E24Rik	1700011E24Rik	2	2	12	2	9	11	40	19	0	1	23	4
1700011F03Rik	1700011F03Rik	0	0	0	0	0	0	0	0	0	0	0	0
1700011F14Rik	1700011F14Rik	0	0	2	0	0	0	0	0	0	0	9	9
1700011H14Rik	1700011H14Rik	0	0	1	0	0	3	0	6	10	3	0	0
1700011I03Rik	1700011I03Rik	0	34.0023	1	0	2	2	9.00245	18	11.0011	1	0	0
1700011J10Rik	1700011J10Rik	3184	3767	2970	2773	2851	2690	3085	2881	2139	1795	2003	3071
1700011L22Rik	1700011L22Rik	58	29	63	21	72	66	65	55	94	16	41	86
1700011M02Rik	1700011M02Rik	0	0	0	0	0	0	0	0	0	0	0	0
1700012A03Rik	1700012A03Rik	0	0	0	0	0	0	0	0	0	0	0	0
1700012A16Rik	1700012A16Rik	182	264	145	153	118	181	143	109	77	79	0	185
1700012B07Rik	1700012B07Rik	0	0	0	1	2	0	0	0	0	0	0	0
1700012B09Rik	1700012B09Rik	0	24	4	1	6	6	10	3	0	0	0	14
1700012B15Rik	1700012B15Rik	1133	1264	941	853	953	1041	835	1176	725	666	638	816
1700012D01Rik	1700012D01Rik	67	79	35	37	48	40	49	30	6	19	55	35
1700012D14Rik	1700012D14Rik	57	18	45	21	47	31	7	60	10	16	4	46
1700012I11Rik	1700012I11Rik	0	0	0	0	0	0	0	0	0	0	0	0
1700012L04Rik	1700012L04Rik	0	0	0	0	0	0	0	0	0	0	0	0
1700012P22Rik	1700012P22Rik	0	0	0	0	0	0	0	0	0	0	0	0
1700013D24Rik	1700013D24Rik	0	7	0	0	0	1	0	0	0	0	0	0
1700013F07Rik	1700013F07Rik	94	49	49	53	98	64	63	93	37	45	36	47
1700013G23Rik	1700013G23Rik	34	111	79	94	54	99	92	62	85	72	37	40
1700013G24Rik	1700013G24Rik	0	0	0	0	0	0	0	0	0	0	0	0
1700013H16Rik	1700013H16Rik	276	170	287	154	260	168	445	133	308	167	275	326
1700013N18Rik	1700013N18Rik	0	0	3	0	0	0	0	11	1	26	0	8
1700014N06Rik	1700014N06Rik	0	0	0	0	0	0	0	0	0	0	0	0
1700015E13Rik	1700015E13Rik	0	0	0	4	0	2	14	11	0	3	3	0
1700015F17Rik	1700015F17Rik	24	88	45	29	23	43	54	31	45	18	0	40
1700015G11Rik	1700015G11Rik	0	0	0	0	0	0	0	0	0	0	0	0
1700016C15Rik	1700016C15Rik	0	1	0	0	7	2	0	0	0	1	0	0
1700016D06Rik	1700016D06Rik	25	37	12	19	7	4	7	0	3	6	14	17
1700016G22Rik	1700016G22Rik	0	0	0	0	0	0	0	0	0	0	0	0
1700016H13Rik	1700016H13Rik	22	14	7	8	0	2	1	7	23	16	0	0
1700016K19Rik	1700016K19Rik	17	36	21	5	12	18	35	40	0	16	29	4
1700016L04Rik	1700016L04Rik	7	7	0	0	0	4	0	14	2	0	7	8
1700016L21Rik	1700016L21Rik	0	0	0	0	0	0	0	0	7	0	0	0
1700016M24Rik	1700016M24Rik	0	0	0	0	0	0	0	0	0	0	0	0
1700016P04Rik	1700016P04Rik	0	0	0	0	0	0	0	0	0	0	0	0
1700017B05Rik	1700017B05Rik	813	432	619	423	394	655	408	566	272	358	438	336
1700017D01Rik	1700017D01Rik	0	0	0	0	0	0	0	0	0	0	0	0
1700017G19Rik	1700017G19Rik	0	11	0	0	0	0	0	0	0	0	0	0
1700017J07Rik	1700017J07Rik	0	0	4	0	0	0	0	0	0	0	0	0
1700017N19Rik	1700017N19Rik	10	0	0	0	0	0	1	1	0	0	0	2
1700018A04Rik	1700018A04Rik	9	17	8	6	4	6	14	0	0	2	0	4
1700018B08Rik	1700018B08Rik	0	0	0	0	0	0	0	0	0	0	0	0
1700018B24Rik	1700018B24Rik	0	33	1	0	1	1	0	10	0	0	0	0
1700018C11Rik	1700018C11Rik	0	0	0	0	0	0	0	0	0	0	0	0
1700018F24Rik	1700018F24Rik	0	0	0	0	0	0	0	0	0	0	0	0
1700018G05Rik	1700018G05Rik	0	2	1	5	0	3	1	0	4	2	0	0
1700018L02Rik	1700018L02Rik	235	232	116	106	156	174	75	154	123	111	92	97
1700018L24Rik	1700018L24Rik	0	0	0	0	0	0	0	1	7	0	0	0
1700019A02Rik	1700019A02Rik	0	0	0	0	0	0	0	19	2	1	0	0
1700019B03Rik	1700019B03Rik	0	0	7	5	1	8	5	3	0	0	0	8
1700019B21Rik	1700019B21Rik	0	0	0	0	0	0	0	0	0	0	0	0
1700019D03Rik	1700019D03Rik	1464	1498	1589	881	1179	1542	1190	1504	1092	1063	1171	1715
1700019E08Rik	1700019E08Rik	0	0	0	0	0	0	0	0	0	0	0	0
1700019E19Rik	1700019E19Rik	939	1389	1076	963	1153	1002	1248	1423	767	718	935	926
1700019G17Rik	1700019G17Rik	709	549	583	506	555	795	394	553	371	396	566	459
1700019G24Rik	1700019G24Rik	9	25	7	2	4	6	3	7	16	9	14	5
1700019L03Rik	1700019L03Rik	86	50	91	88	78	75	93	89	58	71	49	41
1700019M22Rik	1700019M22Rik	0	0	0	0	0	0	0	0	0	0	0	0
1700019N12Rik	1700019N12Rik	79	51	23	25	28	26	58	44	46	29	19	45
1700019N19Rik	1700019N19Rik	0	6	7	3	0	12	19	0	0	4	0	13
1700019O17Rik	1700019O17Rik	0	0	0	0	0	0	0	0	0	0	0	0
1700020A23Rik	1700020A23Rik	2	0	2	0	0	0	0	0	0	6	0	0
1700020D05Rik	1700020D05Rik	0	0	4	0	0	4	1	0	0	1	0	0
1700020G17Rik	1700020G17Rik	0	0	0	0	0	0	0	0	0	0	0	0
1700020I14Rik	1700020I14Rik	3618	4742	2927	3079	3212	3357	3335	2709	2344	2098	3398	3328
1700020L24Rik	1700020L24Rik	39	29	12	32	31	36	11	29	20	15	40	31
1700020M21Rik	1700020M21Rik	0	0	0	0	0	0	0	0	0	0	0	0
1700020N01Rik	1700020N01Rik	31	0	0	7	12	6	0	2	0	9	0	0
1700020N15Rik	1700020N15Rik	0	0	0	0	0	0	0	0	0	0	0	0
1700020N18Rik	1700020N18Rik	0	0	0	4	0	0	0	0	0	0	0	0
1700020O03Rik	1700020O03Rik	3761	2833	1819	1992	2342	2297	1798	1653	1320	1676	1257	1311
1700021C14Rik	1700021C14Rik	165	271	217	191	199	229	237	212	143	120	83	201
1700021F05Rik	1700021F05Rik	4095	4287	4263	3310	4587	4106	4296	4622	3212	2853	3495	4982
1700021F07Rik	1700021F07Rik	34	55	22	66	16	47	36	7	36	29	36	6
1700021K19Rik	1700021K19Rik	6913	4667	3067	2958	2717	3640	2901	2644	2194	2486	2061	2307
1700021N21Rik	1700021N21Rik	8	14	15	29	65	9	19	26	10	5	4	37
1700022A21Rik	1700022A21Rik	0	0	0	0	0	0	0	0	0	0	0	0
1700022A22Rik	1700022A22Rik	0	0	0	0	0	0	0	0	0	0	0	0
1700022E09Rik	1700022E09Rik	0	0	0	0	0	0	0	0	1	0	0	0
1700022H16Rik	1700022H16Rik	0	0	0	0	0	0	0	0	0	0	0	0
1700022I11Rik	1700022I11Rik	0	0	1	0	0	0	0	0	0	2	0	0
1700022P22Rik	1700022P22Rik	4	14	12	3	0	2	2	0	6	0	2	1
1700023A16Rik	1700023A16Rik	0	0	0	11	0	0	4	0	0	0	0	0
1700023C21Rik	1700023C21Rik	0	0	0	0	0	0	4	0	0	0	0	0
1700023E05Rik	1700023E05Rik	67	29	29	25	35	45	17	33	0	22	0	31
1700023F02Rik	1700023F02Rik	47	18	37	15	16	13	24	28	23	19	10	78
1700023F06Rik	1700023F06Rik	367	473	173.999	232.999	286.999	211.999	252.999	248.999	297.999	132	322.999	234
1700023L04Rik	1700023L04Rik	0	28	13	4	8	3	0	12	0	0	49	10
1700024B18Rik	1700024B18Rik	0	1	3	0	0	0	2	0	0	4	0	0
1700024F13Rik	1700024F13Rik	47	84	45	36	15	76	70	23	50	17	72	28
1700024G13Rik	1700024G13Rik	166	216	143	107	110	128	122	143	181	82	77	83
1700024P03Rik	1700024P03Rik	7	0	5	0	5	0	0	0	0	1	7	4
1700024P04Rik	1700024P04Rik	0	0	0	0	0	0	0	0	0	0	0	0
1700024P16Rik	1700024P16Rik	6	17	0	0	4	2	0	23	0	21	0	16
1700025B11Rik	1700025B11Rik	0	0	0	0	0	0	0	0	0	0	0	0
1700025C18Rik	1700025C18Rik	0	0	0	0	0	0	0	0	0	0	0	0
1700025E21Rik	1700025E21Rik	29	11	14	9	42	26	75	32	0	3	0	21
1700025F22Rik	1700025F22Rik	0	0	0	0	0	0	0	0	0	0	0	0
1700025F24Rik	1700025F24Rik	0	4	1	0	7	6	2	9	0	1	2	0
1700025G04Rik	1700025G04Rik	3391	4461	3835	2075	3151	3243	2882	3205	2479	2197	1854	2560
1700025K23Rik	1700025K23Rik	2097	2606	2030	1746	2250	1883	2180	2067	1237	1392	1546	2057
1700025K24Rik	1700025K24Rik	2	2	0	6	18	2	0	0	1	1	0	6
1700025M24Rik	1700025M24Rik	0	0	0	0	0	0	0	1	4	0	0	0
1700025N23Rik	1700025N23Rik	74	113	110	105	109	65	163	102	109	124	137	144
1700026D08Rik	1700026D08Rik	32	14	20	13	49	30	73	29	34	22	0	70
1700026D11Rik	1700026D11Rik	0	0	0	0	0	0	0	0	0	0	0	4
1700026F02Rik	1700026F02Rik	0	0	0	0	6	0	0	0	1	1	0	0
1700026J04Rik	1700026J04Rik	1	40	37	48	66	77	4	18	36	34	51	154
1700026L06Rik	1700026L06Rik	10	0	16	21	1	2	7	10	29	1	0	21
1700027A15Rik	1700027A15Rik	0	0	0	0	0	0	0	0	0	0	0	0
1700027A23Rik	1700027A23Rik	91	75	29	31	30	24	63	53	15	19	0	45
1700027D21Rik	1700027D21Rik	0	0	0	3	0	0	0	0	0	0	0	0
1700027F09Rik	1700027F09Rik	0	0	0	0	0	0	0	0	0	0	0	0
1700027H10Rik	1700027H10Rik	71	115	63	40	65	74	29	41	24	26	7	54
1700027I24Rik	1700027I24Rik	0	0	0	0	0	0	0	0	0	0	0	0
1700027J07Rik	1700027J07Rik	0	0	2	0	0	0	0	3	0	0	0	0
1700028B04Rik	1700028B04Rik	0	0	0	0	0	4	0	0	12	0	0	0
1700028D13Rik	1700028D13Rik	0	0	0	0	0	0	0	0	0	0	0	0
1700028E10Rik	1700028E10Rik	17	18	32	10	25	19	17	10	22	9	11	12
1700028I16Rik	1700028I16Rik	18	18	3	0	0	1	0	7	2	0	0	0
1700028J19Rik	1700028J19Rik	108	112	73	93	92	126	115	96	83	72	204	123
1700028K03Rik	1700028K03Rik	80	72.0004	35	42	33	30	78	32	44.0032	26	89	48
1700028M03Rik	1700028M03Rik	0	0	0	0	0	0	0	0	0	0	0	0
1700028P14Rik	1700028P14Rik	23	42	6	21	7	7	3	13	0	7	0	0
1700028P15Rik	1700028P15Rik	0	0	0	0	0	0	0	0	0	0	0	0
1700029B22Rik	1700029B22Rik	0	0	0	0	0	0	0	0	0	0	0	0
1700029F09Rik	1700029F09Rik	1055	1351	1354	842	1145	1025	1125	1424	586	663	875	1215
1700029F12Rik	1700029F12Rik	0	2	0	2	0	0	0	0	0	0	0	0
1700029G01Rik	1700029G01Rik	527	505	155	185	322	249	228	187	246	204	248	330
1700029H14Rik	1700029H14Rik	0	0	1	0	0	1	0	9	0	1	0	1
1700029I01Rik	1700029I01Rik	508.144	418.051	418.504	195.592	394.958	326.236	378.811	477.422	286.667	232.045	234.411	264.675
1700029I15Rik	1700029I15Rik	50	49	34	27	23	26	56	29	21	28	13	18
1700029J03Rik	1700029J03Rik	0	0	0	0	0	0	6	0	0	0	0	0
1700029J07Rik	1700029J07Rik	362	365	370	370	297	318	610	344	328	470	324	558
1700029J11Rik	1700029J11Rik	0	0	0	0	3	3	8	0	0	0	0	0
1700029M20Rik	1700029M20Rik	0	0	8	32	5	18	7	15	0	6	0	0
1700029N11Rik	1700029N11Rik	0	0	0	0	0	0	0	0	0	0	0	0
1700029P11Rik	1700029P11Rik	0	0	0	0	0	0	0	0	0	0	0	0
1700030A11Rik	1700030A11Rik	5	0	0	0	0	0	0	0	0	0	0	0
1700030C10Rik	1700030C10Rik	123	84	81	168	205	110	136	82	73	112	50	81
1700030F04Rik	1700030F04Rik	0	0	1	0	1	0	0	0	0	0	0	8
1700030F18Rik	1700030F18Rik	0	0	0	0	0	0	0	0	0	0	0	0
1700030J22Rik	1700030J22Rik	739	769	439	426	437	500	403	351	459	377	436	388
1700030K09Rik	1700030K09Rik	1238	1044	491	988	713	653	583	585	789	521	637	713
1700030L20Rik	1700030L20Rik	0	10	2	6	0	0	0	0	0	0	0	0
1700030M09Rik	1700030M09Rik	4	0	0	0	0	0	0	0	0	0	0	0
1700030N03Rik	1700030N03Rik	0	0	0	0	0	0	0	0	0	0	0	0
1700030O20Rik	1700030O20Rik	0	0	0	0	0	0	0	0	0	0	0	0
1700031A10Rik	1700031A10Rik	0	0	0	0	0	1	0	0	0	0	0	0
1700031F05Rik	1700031F05Rik	0	0	0	0	0	3	0	0	0	0	0	0
1700031M16Rik	1700031M16Rik	0	0	0	0	0	0	0	0	0	0	0	0
1700031P21Rik	1700031P21Rik	0	0	0	0	0	0	0	0	0	0	0	0
1700034E13Rik	1700034E13Rik	0	0	0	0	0	0	0	0	0	0	0	0
1700034F02Rik	1700034F02Rik	2.96549	0.967282	7.97886	20.9801	4.97746	10.9724	33.9796	12.978	21.9857	6.98488	20.9794	20.9943
1700034G24Rik	1700034G24Rik	13	0	1	5	2	0	18	2	0	14	12	10
1700034H14Rik	1700034H14Rik	1363	1027	1174	1006	1468	1104	1251	1136	841	913	1181	1510
1700034H15Rik	1700034H15Rik	260	150	120	151	86	71	136	115	45	80	95	94
1700034I23Rik	1700034I23Rik	28	0	6	6	3	8	22	1	9	9	0	3
1700034J05Rik	1700034J05Rik	0	0	13	0	0	0	4	11	0	0	1	0
1700034K08Rik	1700034K08Rik	0	0	0	0	0	0	0	0	0	1	0	0
1700034O15Rik	1700034O15Rik	0	0	0	0	0	0	0	0	0	0	0	0
1700034P13Rik	1700034P13Rik	270	204	93	128	154	235	100	119	124	132	110	120
1700036G14Rik	1700036G14Rik	0	0	0	0	0	0	0	0	0	1	0	0
1700037C18Rik	1700037C18Rik	646	703	341	294	404	562	321	394	398	337	292	479
1700037H04Rik	1700037H04Rik	16723	13987	8042.01	9433	10761	12462	7462	9107.01	5825	6975	5029	6092
1700039E15Rik	1700039E15Rik	0	0	0	0	0	0	0	0	0	1	0	1
1700039E22Rik	1700039E22Rik	0	0	0	0	0	0	0	0	0	0	0	0
1700040I03Rik	1700040I03Rik	3967	3627	2849.98	2798	3445	3347	3306.99	3114	2606	2276	2261.99	2904
1700040L02Rik	1700040L02Rik	237	343	259	262	250	296	276	440	312	157	237	321
1700040N02Rik	1700040N02Rik	22.0067	24	31	35	0	10	19.0094	22.0043	10	35	50.0036	45
1700041C23Rik	1700041C23Rik	0	0	0	0	0	0	0	0	0	0	0	0
1700041M19Rik	1700041M19Rik	0	0	0	0	0	0	0	0	0	0	0	0
1700042B14Rik	1700042B14Rik	0	0	2	0	0	0	0	0	0	0	0	0
1700042G07Rik	1700042G07Rik	0	0	2	0	0	0	0	0	0	0	0	0
1700042G15Rik	1700042G15Rik	0	0	0	0	0	0	0	0	0	0	0	0
1700042O10Rik	1700042O10Rik	0	0	0	0	0	3.00326	0	0	0	0	0	0
1700044C05Rik	1700044C05Rik	0	0	0	0	0	0	0	0	0	0	0	0
1700044K03Rik	1700044K03Rik	0	0	0	0	0	0	0	0	0	0	0	0
1700045H11Rik	1700045H11Rik	0	0	0	0	0	0	0	0	0	0	0	0
1700045I19Rik	1700045I19Rik	16	123	43	50	78	47	97	89	15	56	70	57
1700046C09Rik	1700046C09Rik	0	0	0	0	0	0	0	0	0	0	0	0
1700047G03Rik	1700047G03Rik	0	0	2	0	0	0	0	0	0	0	0	0
1700047I17Rik2	1700047I17Rik2	0	0	0	0	0	0	0	0	0	0	0	0
1700047L14Rik	1700047L14Rik	0	0	0	0	0	0	0	0	0	0	0	0
1700047M11Rik	1700047M11Rik	704	524	556	366	442	559	521	671	337	470	431	659
1700048M11Rik	1700048M11Rik	7	5	2	0	0	0	14	6	1	1	1	9
1700048O20Rik	1700048O20Rik	1203	1567	479	887	1015	1048	972	677	405	346	321	866
1700049E15Rik	1700049E15Rik	0	0	1	0	0	0	0	0	0	0	9	6
1700049E22Rik	1700049E22Rik	0	0	0	0	0	0	0	0	0	0	0	0
1700049G17Rik	1700049G17Rik	817	547	629	312	375	518	822	380	284	432	141	553
1700049L16Rik	1700049L16Rik	0	0	0	0	0	0	0	0	0	0	0	0
1700051A21Rik	1700051A21Rik	0	0	2	4	0	4	0	1	0	0	0	0
1700052I22Rik	1700052I22Rik	0	0	0	0	0	0	0	0	0	0	0	0
1700052K11Rik	1700052K11Rik	1184	1577	1020	919	1478	1529	1666	951	798	990	873	922
1700052N19Rik	1700052N19Rik	2584	1645	1186	1252	1669	1438	1419	1211	933	947	1057	1960
1700054A03Rik	1700054A03Rik	0	0	0	0	0	0	0	0	0	0	0	0
1700054K19Rik	1700054K19Rik	0	0	0	0	0	0	0	0	0	1	0	0
1700054M17Rik	1700054M17Rik	4	2	2	0	0	2	3	0	0	3	5	2
1700054N08Rik	1700054N08Rik	5442	4131	2869	3356	4508	4034	2886	3666	2646	2674	2253	3091
1700054O13Rik	1700054O13Rik	0	0	0	0	0	0	0	0	0	0	0	0
1700055C04Rik	1700055C04Rik	0	0	0	0	0	0	0	0	0	0	0	0
1700055N04Rik	1700055N04Rik	0	0	3	0	0	1	0	0	0	0	0	0
1700056E22Rik	1700056E22Rik	16	23	13	20	20	28	20	0	20	10	14	17
1700057G04Rik	1700057G04Rik	0	0	0	0	0	0	0	0	0	0	0	0
1700057H15Rik	1700057H15Rik	0	0	0	0	0	3	5	0	0	0	0	0
1700057K13Rik	1700057K13Rik	18	0	0	0	0	1	0	0	0	2	0	0
1700058G18Rik	1700058G18Rik	574	692	345	316	457	514	322	404	273	272	310	286
1700060C16Rik	1700060C16Rik	0	0	0	0	0	0	0	0	0	0	0	0
1700060C20Rik	1700060C20Rik	14	0	2.00001	0	4.00001	2	0	12	0	2	23	0
1700061F12Rik	1700061F12Rik	0	0	0	0	0	0	0	0	0	0	0	0
1700061G19Rik	1700061G19Rik	7	6	3	19	0	5	0	20	1	3	10	0
1700061I17Rik	1700061I17Rik	0	0	0	0	0	0	0	0	0	0	0	0
1700061J05Rik	1700061J05Rik	0	0	0	8	4	2	0	0	6	8	0	0
1700063A18Rik	1700063A18Rik	0	0	0	0	0	0	0	0	0	0	0	0
1700063D05Rik	1700063D05Rik	114	103	71	54	61	34	98	78	74	82	94	107
1700063O14Rik	1700063O14Rik	0	0	0	0	0	0	0	0	0	0	0	0
1700064J06Rik	1700064J06Rik	0	0	0	0	0	0	0	0	0	0	0	0
1700064M15Rik	1700064M15Rik	28	50	12	14	5	19	39	10	0	8	0	10
1700065D16Rik	1700065D16Rik	19	88	7	17	8	16	18	17	16	20	120	37
1700065I16Rik	1700065I16Rik	0	0	0	0	0	0	0	0	0	0	0	0
1700065I17Rik	1700065I17Rik	0	0	0	0	0	0	0	0	2	0	0	0
1700065J11Rik	1700065J11Rik	0	4	10	0	12	0	0	0	1	0	4	0
1700065J18Rik	1700065J18Rik	0	46	6	8	3	11	16	2	0	3	17	6
1700065O20Rik	1700065O20Rik	0	0	0	0	0	0	0	0	0	0	0	0
1700066B17Rik	1700066B17Rik	0	0	0	0	0	0	0	0	0	0	0	0
1700066B19Rik	1700066B19Rik	45	65	62	39	29	30	64	49	101	44	91	43
1700066J24Rik	1700066J24Rik	52	71	42	19	33	25	46	32.0041	16	16	43	46
1700066M21Rik	1700066M21Rik	2699	2904	3027	2206	2736	2419	2746	2312	1556	1809	2549	2672
1700066N21Rik	1700066N21Rik	0	0	0	0	0	0	0	0	0	0	0	0
1700066O22Rik	1700066O22Rik	0	0	0	0	0	0	0	0	0	1	0	0
1700067G17Rik	1700067G17Rik	0	0	0	0	0	0	0	0	0	0	0	0
1700067K01Rik	1700067K01Rik	78	71	49	34	23	71	42	35	50	17	31	8
1700067P10Rik	1700067P10Rik	0	0	0	0	0	0	0	0	0	0	0	0
1700069L16Rik	1700069L16Rik	0	0	0	2	0	0	0	6	0	0	0	1
1700069P05Rik	1700069P05Rik	0	0	0	0	0	0	0	0	0	0	0	0
1700071K01Rik	1700071K01Rik	0	33	12	17	7	9	19	6	1	4	25	0
1700071M16Rik	1700071M16Rik	436	467	311	295	371	362	285	243	271	269	211	457
1700072B07Rik	1700072B07Rik	0	0	1	0	0	0	0	0	0	0	0	0
1700072O05Rik	1700072O05Rik	0	0	0	0	0	0	0	0	0	0	0	0
1700073E17Rik	1700073E17Rik	0	1	1	1	0	1	9	0	16	14	72	0
1700074H08Rik	1700074H08Rik	0	1	0	1	0	0	0	0	12	8	0	16
1700074P13Rik	1700074P13Rik	0	0	0	0	0	0	0	0	0	0	0	0
1700080E11Rik	1700080E11Rik	0	0	0	0	0	0	0	0	0	0	0	0
1700080N15Rik	1700080N15Rik	0	5	7	2	0	0	8	15	7	9	40	16
1700080O16Rik	1700080O16Rik	0	0	0	0	0	0	0	0	0	0	0	0
1700081H04Rik	1700081H04Rik	0	0	0	0	0	0	0	0	0	0	0	0
1700081H22Rik	1700081H22Rik	0	0	2	0	3	0	0	0	0	0	0	2
1700081L11Rik	1700081L11Rik	4990	5212	2829	3324	3601	3834	3321	3415	2768	2777	2866	3207
1700084C01Rik	1700084C01Rik	61	82	70	44	140	101	88	123	100	80	104	69
1700084E18Rik	1700084E18Rik	34	35	14	33	20	40	11	42	52	15	27	30
1700084F23Rik	1700084F23Rik	0	0	0	0	0	0	0	0	0	0	0	0
1700084J12Rik	1700084J12Rik	1	2.00112	0	0	0	0	0	1	0	2.00048	0	0
1700085B03Rik	1700085B03Rik	0	0	0	0	4	0	0	0	0	0	0	0
1700085C21Rik	1700085C21Rik	2	3	0	1	6	0	5	2	2	2	0	0
1700086L19Rik	1700086L19Rik	2476	1732	2201	2337	2371	2180	2329	2142	1186	1732	1733	2342
1700086O06Rik	1700086O06Rik	619	945	699	430	632	716	614	700	413	385	567	648
1700088E04Rik	1700088E04Rik	694	530	425	413	398	656	350	378	416	414	328	324
1700090G07Rik	1700090G07Rik	15	0	1	5	0	2	0	0	0	2	0	3
1700091E21Rik	1700091E21Rik	2	14	13	0	20	15	10	16	4	6	6	21
1700092C02Rik	1700092C02Rik	0	0	0	0	0	0	0	0	0	0	0	0
1700092C10Rik	1700092C10Rik	0	0	0	0	0	0	0	0	0	0	0	0
1700092E19Rik	1700092E19Rik	0	0	0	0	0	0	0	0	0	0	0	0
1700092K14Rik	1700092K14Rik	2	5	13	33	13	9	19	29	0	20	0	5
1700092M07Rik	1700092M07Rik	4	3	11	9	3	1	3	4	6	1	3	9
1700093K21Rik	1700093K21Rik	0	28	2	25	7	7	9	18	11	0	0	60
1700094D03Rik	1700094D03Rik	377	233	277	204	246	183	241	245	150	208	198	124
1700094J05Rik	1700094J05Rik	7	8	11	12	7	10	17	12	11	11	13	7
1700094M24Rik	1700094M24Rik	0	0	0	0	0	0	0	0	0	0	0	0
1700095A21Rik	1700095A21Rik	0	0	2.00011	0	0	0	0	2.00006	0	0	0	0
1700095B10Rik	1700095B10Rik	0	0	0	0	0	1.99999	0	0	0	0	0	0
1700095B22Rik	1700095B22Rik	57	42	26	41	15	54	17	21	14	25	73	22
1700096J18Rik	1700096J18Rik	0	13	3	0	3	0	7	5	9	0	0	0
1700096K18Rik	1700096K18Rik	395	328	439	231	301	317	382	326	269	286	207	248
1700097N02Rik	1700097N02Rik	16	41	0	2	9	7	12	15	7	0	0	0
1700100L14Rik	1700100L14Rik	3	0	2	2	0	0	4	0	0	3	4	0
1700101E01Rik	1700101E01Rik	2	0	3	16	5	0	0	1	0	0	8	3
1700101I11Rik	1700101I11Rik	254	378	299	213	391	270	323	347	218	196	152	384
1700101O22Rik	1700101O22Rik	0	1	0	0	0	0	1	0	0	1	0	0
1700102H20Rik	1700102H20Rik	28	46	39	39	56	24	94	55	19	25	32	72
1700102P08Rik	1700102P08Rik	7	4	60	12	11	39	38	44	0	16	51	1
1700104A03Rik	1700104A03Rik	0	0	0	0	0	0	0	0	0	0	0	0
1700105P06Rik	1700105P06Rik	15	69	38	25	27	10	24	28	18	13	27	26
1700106J16Rik	1700106J16Rik	0	25	2	6	0	3	0	0	0	0	9	0
1700106N22Rik	1700106N22Rik	1622	1796	1461	1266	1462	1693	1664	1597	1119	1218	1058	1679
1700108F19Rik	1700108F19Rik	0	0	5	0	0	1	0	4	0	0	0	4
1700108J01Rik	1700108J01Rik	1	0	0	0	0	0	0	0	3	0	0	0
1700108M19Rik	1700108M19Rik	3	5	6	2	2	2	11	1	8	0	2	2
1700109F18Rik	1700109F18Rik	0	0	0	0	0	0	0	0	0	0	0	0
1700109G14Rik	1700109G14Rik	0	0	8	0	0	6	0	6	9	2	0	0
1700109G15Rik	1700109G15Rik	0	0	0	0	0	0	16	0	0	0	0	0
1700109H08Rik	1700109H08Rik	10	12	12	2	4	7	12	5	13	9	29	14
1700109I08Rik	1700109I08Rik	0	0	0	0	0	0	0	0	0	0	0	0
1700110C19Rik	1700110C19Rik	21	33	12	18	1	10	16	30	4	14	15	5
1700110I01Rik	1700110I01Rik	0	1	0	1	0	0	0	0	0	0	0	0
1700110K17Rik	1700110K17Rik	29	41	41	22	33	27	24	33	17	23	27	19
1700110M21Rik	1700110M21Rik	0	0	0	0	0	0	0	0	0	0	0	0
1700111N16Rik	1700111N16Rik	0	0	0	0	0	0	0	0	0	0	0	0
1700112E06Rik	1700112E06Rik	1	5	30	14	66	41	58	32	34	33	36	44
1700112H15Rik	1700112H15Rik	0	0	0	0	0	0	0	0	0	0	0	0
1700113A16Rik	1700113A16Rik	2231	1891	1504	1395	1478	1209	1548	1470	874	909	1131	1119
1700113H08Rik	1700113H08Rik	0	0	11	0	0	3	6	11	0	10	0	0
1700113I22Rik	1700113I22Rik	446	519	384	298	403	465	361	371	448	365	481	522
1700119H24Rik	1700119H24Rik	0	0	0	0	0	0	0	0	4	0	0	0
1700120C14Rik	1700120C14Rik	64	34	56	58	25	70	42	68	33	25	75	51
1700120E14Rik	1700120E14Rik	0	0	0	0	0	0	0	0	0	0	0	0
1700120G07Rik	1700120G07Rik	0	0	0	0	0	0	0	1	0	0	0	0
1700120K04Rik	1700120K04Rik	27	1	9	9	7	10	18	5	6	8	2	6
1700121L16Rik	1700121L16Rik	0	0	1	0	0	0	0	0	0	1	0	6
1700121N20Rik	1700121N20Rik	0	9	8	7	0	6	2	0	0	4	0	4
1700122O11Rik	1700122O11Rik	0	0	0	0	0	0	0	0	0	0	0	0
1700123I01Rik	1700123I01Rik	0	1	10	0	7	11	7	14	0	5	0	0
1700123K08Rik	1700123K08Rik	0	0	0	5	0	0	0	5	0	0	0	10
1700123L14Rik	1700123L14Rik	0	0	4	0	0	8	0	0	0	0	0	0
1700123M08Rik	1700123M08Rik	107	263	111	154	140	107	164	200	88	96	60	104
1700123O12Rik	1700123O12Rik	0	0	0	0	0	0	0	0	0	0	0	0
1700123O20Rik	1700123O20Rik	3212	3055	3204	2564	3073	2741	2846	2969	2124	1955	2029	2292
1700123O21Rik	1700123O21Rik	14	20	24	31	18	10	31	31	18	24	12	52
1700125D06Rik	1700125D06Rik	130	46	38	48	43	45	72	70	57	33	80	36
1700125G02Rik	1700125G02Rik	2	16	4	0	8	3	5	0	0	6	0	1
1700125G22Rik	1700125G22Rik	11	15	3	7	2	11	5	7	5	16	0	4
1700125H03Rik	1700125H03Rik	0	0	0	0	0	0	0	0	0	0	0	0
1700125H20Rik	1700125H20Rik	54	45	64	31	23	42	14	46	11	27	60	22
1700126H18Rik	1700126H18Rik	0	0	0	0	0	0	0	0	0	0	0	0
1700128A07Rik	1700128A07Rik	0	0	0	0	0	0	0	0	0	0	0	0
1700128F08Rik	1700128F08Rik	54	72	51	39	40	35	74	71	74	82	111	76
1700129C05Rik	1700129C05Rik	0	0	0	0	0	0	0	0	0	2	0	0
1810006J02Rik	1810006J02Rik	0	0	0	0	22	2	0	0	4	5	0	0
1810006K21Rik	1810006K21Rik	6940	8725	6470	7181	7795	6178	7865	7206	5741	4120	5744	6940
1810007C17Rik	1810007C17Rik	0	18	3	20	9	3	12	1	0	10	16	0
1810007D17Rik	1810007D17Rik	0	0	0	0	0	2	0	0	0	0	0	0
1810007I06Rik	1810007I06Rik	18	7	7	4	10	11	15	6	8	3	5	1
1810008A18Rik	1810008A18Rik	5873	5534	3057	2900	3711	4360	2733	3256	2488	2546	1734	2255
1810008I18Rik	1810008I18Rik	0	0	0	0	0	0	0	0	0	0	0	0
1810009A15Rik	1810009A15Rik	2413	2563	2045	1884	2317	2203	2520	2355	1942	1398	1531	2042
1810009J06Rik	1810009J06Rik	0	0	0	0	0	0	0	0	0	0	0	0
1810010D01Rik	1810010D01Rik	27	0	8	0	0	0	0	0	0	1	0	3
1810010H24Rik	1810010H24Rik	345	581	374	285	341	459	365	316	205	313	279	277
1810011H11Rik	1810011H11Rik	21	157	46	28	65	22	51	24	52	24	30	0
1810011O10Rik	1810011O10Rik	163	88	144	99	138	144	100	171	138	119	114	211
1810012K16Rik	1810012K16Rik	17	21	40	11	23	16	15	15	27	17	16	22
1810012P15Rik	1810012P15Rik	11132	10804	8363	7170	8997	9510	8028	7860	5616	5968	5872	6649
1810013A23Rik	1810013A23Rik	0	0	0	0	0	0	0	0	0	0	0	1
1810013D10Rik	1810013D10Rik	6417	6524	5656	4958	6483	6610	5099	5842	4224	4011	4103	5195
1810013L24Rik	1810013L24Rik	6863	5257	4493	4088	5271	4619	4803	4523	3400	3120	2359	3668
1810014B01Rik	1810014B01Rik	577	536	430	433	523	539	776	493	368	343	258	479
1810014F10Rik	1810014F10Rik	3913	4621	4432	3847	4059	4080	4101	4450	3553	2506	2861	4381
1810018F18Rik	1810018F18Rik	0	0	0	0	0	0	0	0	0	0	0	0
1810019D21Rik	1810019D21Rik	0	0	3	0	10	0	0	16	0	2	6	4.99999
1810019J16Rik	1810019J16Rik	0	0	5	6	1	7	0	3	0	13	0	9
1810020D17Rik	1810020D17Rik	4313	4175	3654	3221	3711	3676	4092	3901	2360	2213	2403	3109
1810020O05Rik	1810020O05Rik	143	60	58	58	51	66	71	74	28	42	0	69
1810021B22Rik	1810021B22Rik	79	77	50	32	59	53	57	70	20	39	65	26
1810022K09Rik	1810022K09Rik	7948	9385	8054	7121	7950	6086	9420	8740	6042	4599	6213	8189
1810024B03Rik	1810024B03Rik	14	62	17	30	19	30	53	11	23	32	59	12
1810026B05Rik	1810026B05Rik	3218.42	3123.97	3069.31	2348.42	2649.66	2209.99	3702.64	3370.82	2058.61	2064.56	1965.15	3393.61
1810026J23Rik	1810026J23Rik	11472	10266	7666	6838.02	8179	9019	6410	7123	5030	5239	5443	6604
1810027O10Rik	1810027O10Rik	8225	9514	8013	8194	9164	7755	8987	8863	6508	5038	6608	8549
1810029B16Rik	1810029B16Rik	1305	1178	927	846	1103	963	1086	1372	835	717	786	964
1810030J14Rik	1810030J14Rik	0	0	0	0	0	0	0	0	0	0	0	0
1810030N24Rik	1810030N24Rik	4735	5089	4800	4085	5504	4425	5960	4929	2959	2807	3184	5357
1810030O07Rik	1810030O07Rik	3141	3028	2623	2467	2660	2589	2672	2745	1707	1886	2138	2696
1810031K17Rik	1810031K17Rik	3997	2992	2056	1922	2195	2409	1981	1966	1418	1842	1855	1658
1810032O08Rik	1810032O08Rik	534	442.396	270.466	218.651	324	303	356	288.862	264.878	283.834	405	412
1810033B17Rik	1810033B17Rik	94	77	71	49	18	97	108	91	0	107	95	101
1810034E14Rik	1810034E14Rik	29	48	3	2	12	13	17	0	6	17	0	0
1810035I16Rik	1810035I16Rik	48	65	64	41	51	29	97	63	48	39	45	66
1810035L17Rik	1810035L17Rik	4547	5679	5398	4627	4919	3585	5826	5344	3506	2565	3608	4783
1810037I17Rik	1810037I17Rik	11653	11803	10802	12043	12515	11138	14343	12339	8182	8549	8929	11175
1810041L15Rik	1810041L15Rik	9005	6629	4519	4634	3919	7312	4536	4825	3725	5017	3128	3635
1810043G02Rik	1810043G02Rik	4194	4177	2769	2637	2713	3281	2339	2571	2201	1963	1908	2336
1810043H04Rik	1810043H04Rik	1984	1882	1668	1637	1702	1481	1647	1524	1304	874	1268	1100
1810044D09Rik	1810044D09Rik	203	175	133	152	157	104	117	107	64	88	50	114
1810046J19Rik	1810046J19Rik	16108	18616	15573	14015	16590	14873	16334	15243	10731	9943	10287	15551
1810046K07Rik	1810046K07Rik	0	0	0	9	0	0	0	1	0	6	0	0
1810048J11Rik	1810048J11Rik	6883	5127	4777	4038	5214	5581	4804	4671	3851	3262	3059	3768
1810049H13Rik	1810049H13Rik	1025	1238	873	667	787	924	635	736	567	512	452	682
1810053B23Rik	1810053B23Rik	0	0	0	0	0	0	0	0	0	0	0	0
1810055G02Rik	1810055G02Rik	3722	3791	2081	1857	2758	3134	2582	2364	1981	1831	2053	2299
1810058I24Rik	1810058I24Rik	6390	7088	6178	4685	6223	6444	5889	6829	4908	3900	4414	4976
1810062G17Rik	1810062G17Rik	25	3	7	22	0	10	2	3	13	22	15	25
1810062O18Rik	1810062O18Rik	161	119	66	103	77	91	122	75	63	44	65	80
1810063B05Rik	1810063B05Rik	3238	3753	3396	2867	3559	2826	4076	3685	2423	2205	2619	3322
1810063B07Rik	1810063B07Rik	1343	1653	1294	1274	1440	1427	1221	1241	794	965	1061	1212
1810064F22Rik	1810064F22Rik	40	79	40	65.0023	53	37	82	111	41	36	63	80
1810065E05Rik	1810065E05Rik	0	0	12	4	0	8	0	0	0	0	0	0
1810074P20Rik	1810074P20Rik	5337	4857	3930	3659	3871	4074	4302	4075	3069	3085	2733	4478
2010001E11Rik	2010001E11Rik	13	39	25	12	7	17	19	9	13	23	5	9
2010001M06Rik	2010001M06Rik	1574	1688	1219	1506	1612	1374	1562	1666	1399	810	1053	1282
2010001M09Rik	2010001M09Rik	0	16	0	6	0	0	0	1	0	0	0	0
2010002M12Rik	2010002M12Rik	116	161	27	21	45	28	77	33	35	27	52	33
2010002N04Rik	2010002N04Rik	1952	2715	1578	1568	2581	2015	2145	2279	1360	1399	1718	2727
2010003K11Rik	2010003K11Rik	0	0	0	2	0	5	0	9	0	0	0	3
2010003K15Rik	2010003K15Rik	0	0	0	4	0	0	0	0	0	0	0	0
2010003O02Rik	2010003O02Rik	619	1081	615	699	561	566	797	905	682	333	705	660
2010005H15Rik	2010005H15Rik	0	16	0	0	5	3	0	0	0	0	0	0
2010009K17Rik	2010009K17Rik	4	3	0	0	5	9	2	1	7	3	3	6
2010010A06Rik	2010010A06Rik	0	0	0	0	0	0	9	0	0	2	0	0
2010011I20Rik	2010011I20Rik	3593	4877	2773	2849	3950	4192	3434	2933	2289	2043	2532	2367
2010012O05Rik	2010012O05Rik	3996	3732	3040	3131	3390	3209	3281	3506	2627	2180	2914	3083
2010015L04Rik	2010015L04Rik	1333	1245	1232	948	1201	1211	1258	1141	1039	927	758	892
2010016I18Rik	2010016I18Rik	0	1	0	0	0	0	0	0	1	0	0	0
2010106C02Rik	2010106C02Rik	0	0	0	0	0	0	0	0	0	0	0	0
2010106E10Rik	2010106E10Rik	9	0	0	0	0	4	0	10	13	4	0	0
2010106G01Rik	2010106G01Rik	3351	2533	2318	2000	2577	2198	2495	1991	1374	1667	2081	2612
2010107E04Rik	2010107E04Rik	22365	27719	21442	20750	23872	16785	25565	22567	16233	11592	17114	21379
2010107G12Rik	2010107G12Rik	161	46	27	28	60	47	60	58	22	19	19	41
2010107G23Rik	2010107G23Rik	4780	4801	3890	3447	4059	4356	4311	3824	2604	2700	2473	2780
2010107H07Rik	2010107H07Rik	1306	1782	1398	1275	1217	1139	1554	1560	1257	661	1037	1220
2010109A12Rik	2010109A12Rik	0	30	3	3	13	3	0	7	5	3	4	4
2010109I03Rik	2010109I03Rik	35	30	41	40	20	29	46	44	30	37	14	39
2010109K11Rik	2010109K11Rik	1960	1930	1286	1077	1405	1288	1375	1141	765	757	980	1359
2010110P09Rik	2010110P09Rik	26	0	25	68	86	58	53	52	33	24	38	15
2010111I01Rik	2010111I01Rik	2303	2570	1822	1560	2378	1923	2107	1833	1741	1256	2064	1790
2010204K13Rik	2010204K13Rik	757	800	486	797	802	741	802	739	487	486	625	585
2010300C02Rik	2010300C02Rik	20113	14651	7821	9817	10237	14350	7319	10040	5847	8139	7521	8116
2010305A19Rik	2010305A19Rik	3640	3268	2449	1990	2520	2831	2256	2740	2143	1782	1703	2606
2010308F09Rik	2010308F09Rik	36	25	28	28	1	13	41	30	12	4	40	26
2010310C07Rik	2010310C07Rik	0	0	0	0	0	0	2	0	0	0	0	0
2010315B03Rik	2010315B03Rik	1887	1610	1694	1475	1682	1668	1815	1652	1279	1175	2023	2115
2010317E24Rik	2010317E24Rik	73	232	92	178	139	204	142	119	62	157	113	65
2010320M18Rik	2010320M18Rik	1102	1325	1047	842	928	935	795	862	799	594	562	751
2010321M09Rik	2010321M09Rik	3403	2866	2005	2209	2632	3152	2654	2459	2069	2097	2049	2226
2200002D01Rik	2200002D01Rik	8	38	3	9.02392	24	9	13	12	7	12	7	29
2200002J24Rik	2200002J24Rik	0	5	0	8	0	2	0	6	0	3	0	6
2200002K05Rik	2200002K05Rik	2142	2501	1991	1532	2045	1995	1643	1686	1251	1222	1917	1607
2210009G21Rik	2210009G21Rik	456	529	560	475	606	674	494	635	328	366	373	613
2210010C04Rik	2210010C04Rik	0	0	0	2	0	2	2	0	0	2	0	0
2210010C17Rik	2210010C17Rik	0	0	3	0	0	0	2	0	0	0	4	0
2210012G02Rik	2210012G02Rik	1069	948	668	548	747	642	615	749	533	523	468	547
2210013O21Rik	2210013O21Rik	11199	13623	9944	8408	10886	9352	11436	10227	7235	6316	7636	9297
2210015D19Rik	2210015D19Rik	2457	2634	1672	1761	1914	2311	1935	1891	1423	1221	1542	1677
2210016F16Rik	2210016F16Rik	2524	2612	1701	1182	1634	2065	1579	1960	1608	1365	1223	1575
2210016L21Rik	2210016L21Rik	18969	18488	11732	11202	13622	14623	11712	11733	9821	8558	8955	11208
2210018M11Rik	2210018M11Rik	3121	3025	1426	1802	2416	2211	1766	1867	2032	1665	1406	2857
2210019I11Rik	2210019I11Rik	0	0	0	0	0	0	0	0	0	0	0	0
2210020M01Rik	2210020M01Rik	115	56	50	69	114	66	71	120	83	47	106	127
2210021J22Rik	2210021J22Rik	1901	1489	1037	975	1240	1505	942	1253	851	980	836	1065
2210039B01Rik	2210039B01Rik	180	204	145	111	108	112	162	140	108	91	122	124
2210403K04Rik	2210403K04Rik	4681	4788	5027	2906	4094	3553.29	4238	4171	2670.47	2666	2676	4246
2210404J11Rik	2210404J11Rik	690	804	646	490	554	695	711	629	407	475	769	767
2210404O07Rik	2210404O07Rik	55	59	20	29	25	21	52	53	28	15	63	34
2210404O09Rik	2210404O09Rik	1077	1419	1026	823	1033	916	1090	1189	686	819	1116	1319
2210407C18Rik	2210407C18Rik	68	12	25	15	14	13	22	17	8	5	24	0
2210408F21Rik	2210408F21Rik	1400	1626	1470	997	1471	1111	1298	1177	922	685	730	1246
2210408I21Rik	2210408I21Rik	1893	1977	1464	1132	1098	1453	1285	1564	878	1150	1340	1650
2210409D07Rik	2210409D07Rik	0	0	2	3	0	8	0	0	0	0	4.00139	0
2210409E12Rik	2210409E12Rik	0	0	0	2	0	0	0	2	0	2	0	0
2210411K11Rik	2210411K11Rik	400	334	147	225	232	214	163	221	136	104	110	133
2210414B05Rik	2210414B05Rik	0	0	0	0	0	0	0	0	0	0	0	0
2210415F13Rik	2210415F13Rik	0	0	0	0	0	0	0	0	0	0	0	0
2210416O15Rik	2210416O15Rik	48.2611	52.6676	8.03319	18	11	21	6.25138	13.1835	17	9	39.0568	15
2210417A02Rik	2210417A02Rik	0	0	0	2	0	0	5	0	0	0	0	0
2210417K05Rik	2210417K05Rik	62	79	66	35	62.003	53	76.0024	69	36	35	49.004	55.0034
2210420H20Rik	2210420H20Rik	0	3	2	0	0	2	0	2	0	2	0	5
2300002M23Rik	2300002M23Rik	0	0	0	0	0	0	0	0	0	0	0	0
2300003K06Rik	2300003K06Rik	0	0	0	0	0	0	0	0	0	0	0	0
2300005B03Rik	2300005B03Rik	0	0	1	5	0	0	4	0	9	0	0	2
2300009A05Rik	2300009A05Rik	2399	2780	1964	1644	2045	2138	2342	2226	1631	1397	1761	1711
2310001A20Rik	2310001A20Rik	10238	9186	8885	6590	9852	9475	8412	8398	6447	5419	5200	8125
2310001H17Rik	2310001H17Rik	6	62	23	6	42	6	6	17	33	5	15	0
2310001H18Rik	2310001H18Rik	0	0	0	0	0	0	0	0	0	0	0	0
2310001K24Rik	2310001K24Rik	7	39	0	9	0	6	3	0	0	3	0	1
2310002D06Rik	2310002D06Rik	22	4	9	24	16	12	29	9	15	12	25	1
2310002J15Rik	2310002J15Rik	0	0	2	8	1	3	0	0	24	2	0	2
2310002L09Rik	2310002L09Rik	0	0	2	5	0	3	6	0	0	10	0	0
2310002L13Rik	2310002L13Rik	0	0	0	0	0	0	0	0	0	0	0	0
2310003C23Rik	2310003C23Rik	2847	2501	2259	1829	2536	2468	2058	2110	1797	1623	1606	2244
2310003F16Rik	2310003F16Rik	8103	9517	8580	8017	8649	7071	10989	9060	6448	5621	6539	7492
2310003H01Rik	2310003H01Rik	3611	3184	1694	1566	1758	2689	1390	1393	2116	1438	1465	1105
2310003L22Rik	2310003L22Rik	6965	7060	6625	5266	6946	6006	6693	6264	4315	4230	4352	6420
2310004I24Rik	2310004I24Rik	2075	2211	2096	1540	1773	1805	1808	1952	1410	1313	919	1469
2310004N24Rik	2310004N24Rik	4204	4922	3530	3304	3896	4077	3286	3901	3066	2485	2869	3112
2310005A03Rik	2310005A03Rik	1	2	2	0	3	2	5	11	0	0	0	0
2310005E17Rik	2310005E17Rik	0	0	0	0	0	0	0	0	0	0	0	0
2310005G13Rik	2310005G13Rik	0	3	14	2	19	30	9	64	1	14	5	1
2310007B03Rik	2310007B03Rik	21	0	2	13	0	7	0	9	5	10	0	0
2310007L24Rik	2310007L24Rik	0	13	0	0	0	0	0	0	0	3	0	0
2310008H04Rik	2310008H04Rik	184	217	177	156	262	167	206	236	85	128	36	63
2310008H09Rik	2310008H09Rik	3149.99	3787	2714	2440	3172	2696	3275	2801	2674	2114	2378	2554
2310008N11Rik	2310008N11Rik	0	0	0	0	0	0	0	0	0	0	10	0
2310009A05Rik	2310009A05Rik	1785	2182	2413	2051	2057	1404	1971	1820	1271	1199	1489	1821
2310009B15Rik	2310009B15Rik	792	980	744	778	861	784	873	922	572	497	642	701
2310010J17Rik	2310010J17Rik	110	115	96	116	111	99	145	146	45	46	96	107
2310010M20Rik	2310010M20Rik	50	73	68	59	28	33	86	76	50	44	62	57
2310011J03Rik	2310011J03Rik	4257	3422	2554.01	2469.02	3138	3309	2024	1902	1810.02	2000	1447	1976
2310014F07Rik	2310014F07Rik	22	32	0	0	0	10	5	5	0	0	30	47
2310014L17Rik	2310014L17Rik	225	26	83	47	62	138	98	27	128	41	5	80
2310015A10Rik	2310015A10Rik	732	659	453	365	338	457	460	323	377	324	492	391
2310015B20Rik	2310015B20Rik	11	23	13	6	7	13	0	12	3	0	0	3
2310015D24Rik	2310015D24Rik	0	0	0	0	0	3	0	0	0	0	0	0
2310016D03Rik	2310016D03Rik	11	0	2	5	0	0	0	0	0	9	0	4
2310016M24Rik	2310016M24Rik	17098	18478	13451	13854	15970	13690	14783	13483	10417	8373	9073	11273
2310020H05Rik	2310020H05Rik	11	0	4	10	9	7	0	0	3	0	7	10
2310021P13Rik	2310021P13Rik	2756	2573	1403	1327	1510	1773	1369	1432	1496	1059	1277	1110
2310022A10Rik	2310022A10Rik	2842	2246	1474	1424	1761	1908	1490	1569	1252	1344	1088	1032
2310022B05Rik	2310022B05Rik	1434	885	612	727	909	939	660	821	654	765	1089	603
2310028H24Rik	2310028H24Rik	2112	2829	1296	1066	1495	1437	1211	1077	1098	946	640	971
2310030A07Rik	2310030A07Rik	0	0	0	0	0	0	3	0	0	0	0	6
2310030G06Rik	2310030G06Rik	116	87	60	135	145	186	267	162	109	60	95	187
2310030N02Rik	2310030N02Rik	2039	2146	1846	1424	1805	1955	1705	1685	1170	1211	1068	1557
2310033E01Rik	2310033E01Rik	0	0	0	5	0	0	0	0	0	0	0	0
2310033P09Rik	2310033P09Rik	2111	2426	1366	1490	1486	1767	1349	1601	1366	1020	1237	1139
2310034C09Rik	2310034C09Rik	0	0	0	0	0	0	0	0	0	0	0	0
2310034G01Rik	2310034G01Rik	153	196	190	146	78	161	176	128	57	119	72	141
2310034O05Rik	2310034O05Rik	2	0	0	6	14	4	7	8	0	6	0	15
2310035C23Rik	2310035C23Rik	8741	6812	5461	4429	5960	6015	5653	4914	3179	3745	4001	4083
2310035K24Rik	2310035K24Rik	3082	3253	2042.01	2101	2308	2857	1913	2065.01	1500	1714	1409	2059
2310036O22Rik	2310036O22Rik	8786	9761	6971	6066	7425	7165	6667	6831	5602	4786	4828	6337
2310037I24Rik	2310037I24Rik	10236	8131	7341	5256	7246	8351	6053	7187	5398	5275	4921	6711
2310039H08Rik	2310039H08Rik	875	1089	642	631	790	923	852	772	718	595	596	663
2310039L15Rik	2310039L15Rik	264	313	266	229	177	156	358	229	191	237	285	333
2310040G24Rik	2310040G24Rik	39	161	44	63	59	109	77	76	43	25	66	113
2310042D19Rik	2310042D19Rik	68	203	90	87	103	78	188	83	48	36	169	24
2310042E22Rik	2310042E22Rik	129	96	52	135	70	80	178	153	124	78	275	73
2310043J07Rik	2310043J07Rik	0	0	1	1	10	0	0	0	0	0	0	4
2310043L19Rik	2310043L19Rik	0	0	0	0	0	0	0	0	0	0	0	0
2310043O21Rik	2310043O21Rik	0	0	0	7	2	0	9	0	2	0	0	0
2310044G17Rik	2310044G17Rik	10827	8417	6723	6789	8147	8822	7266	7578	5548	5145	5636	6534
2310044H10Rik	2310044H10Rik	21907	17270	9074	10146	11894	15061	7017	9482	8973	8325	6477	7461
2310045N01Rik	2310045N01Rik	1136	1191	468	607	674	844	510	600	565	494	537	713
2310046A06Rik	2310046A06Rik	240	531	285	211	247	356	253	302	203	215	462	354
2310046O06Rik	2310046O06Rik	2507	2590	869	1267	1631	2819	1952	1218	1480	914	1676	1581
2310047B19Rik	2310047B19Rik	2238	2070	910	939	1201	1130	1182	1170	1173	698	691	1005
2310047M10Rik	2310047M10Rik	798	802	452	492	540	621	408	419	398	352	276	298
2310050B05Rik	2310050B05Rik	0	5	0	1	2	0	1	2	0	2	0	0
2310050C09Rik	2310050C09Rik	0	0	0	0	0	0	0	0	0	0	0	0
2310057J18Rik	2310057J18Rik	0	0	3	0	0	2	0	10	0	6	0	0
2310057M21Rik	2310057M21Rik	4071	3568	3357	2740	3612	3551	3179	3296	2235	2394	2068	3281
2310057N15Rik	2310057N15Rik	0	0	0	0	0	0	0	0	0	1	0	0
2310061C15Rik	2310061C15Rik	2325	2721	1925	1634	2052	2109	1977	1903	1672	1249	1329	1687
2310061I04Rik	2310061I04Rik	7793	8668	5411	4752	5731	5858	6422	4808	5014	4867	4854	5480
2310061J03Rik	2310061J03Rik	875	727	669	445	509	602	513	471	495	321	342	414
2310061N02Rik	2310061N02Rik	0	0	0	0	0	0	0	0	0	0	0	0
2310065F04Rik	2310065F04Rik	0	0	0	0	0	0	0	0	0	0	50	0
2310067B10Rik	2310067B10Rik	4061	2907	1919	1907	1755	2825	1327	1428	1265	1350	1228	1326
2310068J16Rik	2310068J16Rik	38.0341	40	38	34	52.0175	29.0224	34	32	38.0149	16	29	26.0218
2310069B03Rik	2310069B03Rik	0	0	0	0	0	0	0	0	0	0	0	0
2310069G16Rik	2310069G16Rik	792	874	860	758	661	720	868	886	574	645	525	919
2310079F23Rik	2310079F23Rik	652	642	326	304	429	390	241	304	228	210	183	221
2310079G19Rik	2310079G19Rik	0	0	0	0	0	0	0	0	0	0	0	0
2310081J21Rik	2310081J21Rik	0	0	0	0	0	0	0	0	0	0	0	0
2400001E08Rik	2400001E08Rik	12247	9383	7976	7626	9753	10825	7773	8364	6086	6198	5574	6527
2400003C14Rik	2400003C14Rik	11898	9714	8487	6879	9846	9769	9382	8364	6418	6130	5729	7718
2400009B08Rik	2400009B08Rik	852	1337	739	924	798	790	973	807	679	457	973	759
2410001C21Rik	2410001C21Rik	10920	8791	6555	6405	7371	9259	6054	6250	4782	5612	5004	5868
2410002F23Rik	2410002F23Rik	10451	9956	6154	5898	7189	8840	6763	6620	5780	5660	4801	5530
2410002I01Rik	2410002I01Rik	2110	1655	978	1068	1165	1630	1000	1063	885	993	1150	807
2410002O22Rik	2410002O22Rik	11709	11289	10190	8547	10797	9504	10349	9676	7160	7184	7928	10163
2410003K15Rik	2410003K15Rik	2057	2413	1921	1661	1950	2037	1965	2266	1551	1404	1506	1840
2410003L11Rik	2410003L11Rik	12	0	8	7	6	3	0	7	0	1	0	11
2410004A20Rik	2410004A20Rik	63	0	13	6	3	7	14	0	0	0	0	0
2410004B18Rik	2410004B18Rik	4598	4482	3704	3058	4393	3804	4272	3945	2797	2769	2789	4036
2410004I01Rik	2410004I01Rik	51	83	65	61	77	57	177	132	57	92	142	90
2410004N09Rik	2410004N09Rik	296	409	216	211	274	233	244	339	177	168	271	283
2410004P03Rik	2410004P03Rik	38	45	33	36	6	48	10	32	29	22	3	14
2410006H16Rik	2410006H16Rik	1175	1473	1053	950	1197	1020	1008	1193	935	674	933	1195
2410007B07Rik	2410007B07Rik	8	6	14	5	10	9	3	3	6	11	8	13
2410012E07Rik	2410012E07Rik	0	7	0	4	0	0	5	4	3	3	0	10
2410012M07Rik	2410012M07Rik	35	0	0	0	0	3	0	8	42	4	0	0
2410015M20Rik	2410015M20Rik	7222	7213	5990	6203	6665	6200	5873	5502	4309	3505	3741	4761
2410016O06Rik	2410016O06Rik	1771	1551	1038	1080	1374	1618	1001	1109	947	1092	753	758
2410017I17Rik	2410017I17Rik	0	0	0	0	0	0	0	0	0	0	0	0
2410017P09Rik	2410017P09Rik	2779	2400	1806	1986	2109	2084	2155	2027	1755	1329	1490	1822
2410018L13Rik	2410018L13Rik	1892	2152	1389	1357	1284	1624	1402	1282	1036	956	1050	1459
2410018M08Rik	2410018M08Rik	728	370	511	664	901	490	707	768	551	465	381	690
2410021H03Rik	2410021H03Rik	24	23	33	37	23	10	53	69	36	44	74	85
2410022L05Rik	2410022L05Rik	6997	6290	6361	4891	6654	6249	5939	6108	5223	3848	3601	5126
2410042D21Rik	2410042D21Rik	2786	2641	2530	2539	2930	2355	3604	2924	1538	1980	1805	2996
2410057H14Rik	2410057H14Rik	6	11	16	9	7	24	26	5	7	8	5	11
2410066E13Rik	2410066E13Rik	1825	1386	577	792	980	963	811	729	613	476	487	643
2410075B13Rik	2410075B13Rik	1123	1024	805	724	853	1018	741	780	792	634	647	599
2410076I21Rik	2410076I21Rik	88	193	273	216	184	120	119	199	65	105	51	169
2410088K16Rik	2410088K16Rik	2	1	0	1	5	1	22	2	2	4	0	4
2410089E03Rik	2410089E03Rik	1940	2242	1689	1383	1566	1380	2091	1655	1301	1370	1324	1449
2410091C18Rik	2410091C18Rik	5659	6029	5486	4111	5938	5986	5661	5606	4240	3756	3520	5194
2410114N07Rik	2410114N07Rik	11	23	25	15	11	11	16	11	21	10	16	30
2410124H12Rik	2410124H12Rik	1	0	10	4	0	0	0	5	0	0	0	0
2410127L17Rik	2410127L17Rik	2874	2268	2379	2145	2739	2050	2829	2395	1021	1601	1502	2608
2410131K14Rik	2410131K14Rik	3865	3270	2883	2090	2575	3173	1863	2804	2107	1756	1735	2471
2410137F16Rik	2410137F16Rik	117	125	141	87	99	79	153	184	55	108	320	205
2410137M14Rik	2410137M14Rik	0	11	43	24	41	12	27	36	4	17	1	32
2410141K09Rik	2410141K09Rik	11	23	7	1	0	3	0	5	0	5	0	2
2500003M10Rik	2500003M10Rik	19538	15921	14310	13920	16448	16693	17848	15535	10987	12258	11775	14520
2500004C02Rik	2500004C02Rik	2055	2127	1566	1489	1920	1191	2092	1473	1218	894	1340	1723
2510002D24Rik	2510002D24Rik	2827	2932	2327	1899	2222	2359	2098	2280	1691	1667	2016	1955
2510003D18Rik	2510003D18Rik	21	41	19	18	14	10	21	12	5	18	3	11
2510003E04Rik	2510003E04Rik	26491	18397	15386	15423	18827	19923	16900	16690	14731	12752	13754	16687
2510006D16Rik	2510006D16Rik	8339	8205	6295	5476	6857	7317	5603	5989	5240	4919	5277	5258
2510009E07Rik	2510009E07Rik	30549	24931	17465	16893	20116	20625	18717	16718	12526	13829	11569	15242
2510012J08Rik	2510012J08Rik	3451	2442	1595	1597	1822	2601	1341	1554	1504	1474	1602	1450
2510039O18Rik	2510039O18Rik	4096	3334	2046	2218	2239	3211	1910	1931	1740	1698	1381	1533
2510049J12Rik	2510049J12Rik	69	23	14	24	30	34	63	47	33	28	9	76
2600006L11Rik	2600006L11Rik	0	0	2	0	2	0	0	0	10	0	0	6
2610001J05Rik	2610001J05Rik	9815	11208	12376	7653	9298	10583	8715	9926	6645	6205	6866	8600
2610002D18Rik	2610002D18Rik	10	26	10	13	7	7	30	30	24	18	1	0
2610002I17Rik	2610002I17Rik	1479	1309	952	910	1157	1137	832	876	785	799	730	858
2610002J02Rik	2610002J02Rik	2620	3001	1544	1661	2247	2668	1585	1998	1563	1472	1361	1293
2610002M06Rik	2610002M06Rik	7571	7074	5176	4768	5950	5231	6029	5182	3582	3496	5034	6391
2610005L07Rik	2610005L07Rik	2985	2663	3001	2209	2454	3039	2499	2012	2115	2170	2806	2687
2610008E11Rik	2610008E11Rik	2372	2165	2768	1795	2080	2353	2046	2355	1821	2016	2553	2768
2610015P09Rik	2610015P09Rik	519	385	474	352	491	369	331	433	462	286	371	453
2610016A17Rik	2610016A17Rik	0	0	0	0	0	0	0	0	0	0	0	0
2610017I09Rik	2610017I09Rik	10710	13161	10056	9058	11398	8240	10184	11740	7314	6049	6436	9876
2610018G03Rik	2610018G03Rik	1629	1017	974	1029	1264	949	1000	968	777	587	697	1160
2610019E17Rik	2610019E17Rik	91	237	174	202	136	104	197	198	177	71	202	117
2610019F03Rik	2610019F03Rik	3559	2545	2199	2335	2343	2625	1925	2235	1885	1921	1656	1933
2610020C07Rik	2610020C07Rik	127	248	149	91	154	60	105	96	98	69	150	76
2610020H08Rik	2610020H08Rik	136	46	61	64	96	78	50	97	80	20	13	61
2610021K21Rik	2610021K21Rik	103	71	36	30	14	24	5	47	0	40	39	66
2610027L16Rik	2610027L16Rik	2828	2812	1763	1621	2384	2138	1685	1829	1537	1477	1828	1447
2610028E06Rik	2610028E06Rik	44	1	4	13	2	3	7	0	0	1	0	0
2610028H24Rik	2610028H24Rik	0	0	2	0	0	0	1	0	0	0	0	6
2610029G23Rik	2610029G23Rik	2464	2754	2144	1789	2265	2011	3114	2884	1731	1705	1605	2412
2610029I01Rik	2610029I01Rik	3428	3545	3892	2514	3339	3037	3868	3861	2417	2121	2116	3396
2610034B18Rik	2610034B18Rik	3135	3359	2930	2124	2973	3089	3082	3086	2789	1914	1635	2699
2610034M16Rik	2610034M16Rik	526	665	425	344	645	501	351	487	178	353	249	565
2610035D17Rik	2610035D17Rik	664	713	731	888	1301	1007	1016	654	671	610	469	825
2610035F20Rik	2610035F20Rik	33	1	11	35	22	21	69	22	0	6	7	0
2610037D02Rik	2610037D02Rik	13	51	57	32	12	79	51	26	38	27	18	30
2610039C10Rik	2610039C10Rik	1115	1572	861	849	886	1253	1126	1253	762	691	686	839
2610044O15Rik	2610044O15Rik	2181	1981	1823	1518	1966	1575	1586	1686	1040	1213	810	1649
2610100L16Rik	2610100L16Rik	1389	1659	1186	1075	1185	1118	1681	1530	943	972	1311	1368
2610101N10Rik	2610101N10Rik	8687	7647	8353	7145	8249	7082	9770	9239	5524	6192	6683	8716
2610109H07Rik	2610109H07Rik	47	45	19	8	1	10	7	25	1	3	3	2
2610203C20Rik	2610203C20Rik	1596	1573	1405	1217	1092	1026	2101	1407	1123	1224	1278	1667
2610203C22Rik	2610203C22Rik	28	135	13	19	71	29	30	57	36	22	34	60
2610204G22Rik	2610204G22Rik	118	63	104	82	118	111	90	123	64	79	56	34
2610206C17Rik	2610206C17Rik	2	30	7	9	19	9	5	4	3	17	4	9
2610301B20Rik	2610301B20Rik	6967	6138	5841	4773	6447	5529	5998	6166	4780	4500	4951	5756
2610301G19Rik	2610301G19Rik	9330	5981	4427	5093	4362	6213	3691	4241	3494	3894	3566	3410
2610305D13Rik	2610305D13Rik	610	532	597	117	333	459	261	401	331	143	507	324
2610306M01Rik	2610306M01Rik	1056	1324	905	745	925	1069	1005	1113	746	756	746	803
2610307P16Rik	2610307P16Rik	77	73	43	50	99	36	47	32	53	24	46	34
2610316D01Rik	2610316D01Rik	243	776	483	310	414	433	276	464	276	367	336	458
2610318N02Rik	2610318N02Rik	129	175	131	97	125	139	134	128	117	124	87	155
2610507B11Rik	2610507B11Rik	18113	13537	9777	10499	11926	13183	10664	10375	6639	8020	8321	9101
2610507I01Rik	2610507I01Rik	1242	665	605	509	1092	612	1126	1184	927	810	1104	1048
2610524H06Rik	2610524H06Rik	4935	6597	5410	4577	5519	5145	5427	5511	3844	3609	3292	5524
2610528A11Rik	2610528A11Rik	20	54	53	49	65	57	21	35	24	21	18	35
2610528E23Rik	2610528E23Rik	1510	1570	1222	949	1310	1378	1331	1221	834	988	1026	1117
2610528J11Rik	2610528J11Rik	19	0	0	0	0	0	0	0	0	0	0	0
2700007P21Rik	2700007P21Rik	3261	3181	2299	1925	2488	2051	2737	2450	1489	1631	2040	2406
2700023E23Rik	2700023E23Rik	740	1347	913	787	979	697	1209	1081	726	603	1075	1044
2700029M09Rik	2700029M09Rik	9635	9104	9308	7615	9818	8311	11673	10848	7429	6567	7854	10289
2700038G22Rik	2700038G22Rik	110.988	224.008	121.019	103	67.0005	74.0098	252	213.013	126.007	184.009	107.008	213
2700046A07Rik	2700046A07Rik	170	160	72	133	98	175	87	97	86	94	54	51
2700046G09Rik	2700046G09Rik	624	690	610	385	451	482	668	501	417	318	499	423
2700049A03Rik	2700049A03Rik	1146	855	679	563	575	529	544	683	612	541	745	437
2700050L05Rik	2700050L05Rik	1990	1794	1277	1369	1263	1338	1608	1616	911	1226	890	1202
2700054A10Rik	2700054A10Rik	408.998	740	308	283	237	322	277.999	334	210	197	201	397
2700060E02Rik	2700060E02Rik	13050	12234	11751	9084	11801	10504	13190	12609	7948	7909	8724	11499
2700062C07Rik	2700062C07Rik	2251	2638	1943	1536	2006	2151	2304	2541	1423	1435	1681	1962
2700069I18Rik	2700069I18Rik	88	122	136	44	45	56	73	85	110	65	58	98
2700070H01Rik	2700070H01Rik	40	60	64	46	54	31	84	103	39	84	63	87
2700078E11Rik	2700078E11Rik	3286	3485	2488	2092	2531	2183	2013	1943	1154	1633	1295	1592
2700081L22Rik	2700081L22Rik	97	52	68	8	31	47	106	56	19	47	4	29
2700081O15Rik	2700081O15Rik	1280.04	1125.01	614	613.02	590	666.01	585	699.027	446	371	559	534
2700086A05Rik	2700086A05Rik	0	0	0	0	0	0	0	0	0	0	0	0
2700089E24Rik	2700089E24Rik	22187	19083	18044	15066	20969	16758	24868	18328	12223	12876	13392	17498
2700089I24Rik	2700089I24Rik	0	1	2	3	0	1	1	1	2	1	2	1
2700090O03Rik	2700090O03Rik	4146	4637	3229	3344	4066	2890	4908	4054.03	3245	2093	3212	3869
2700094K13Rik	2700094K13Rik	2351	2928	2301	2078	2244	2089	2279	2143	2008	1422	1700	1994
2700097O09Rik	2700097O09Rik	695	1334	828	700	1010	872	832	1128	766	648	651	887
2700099C18Rik	2700099C18Rik	55	119	135	48	104	53	150.003	112	36	76	82.0019	154
2810001G20Rik	2810001G20Rik	2133	2505	1929	1757	2366	1702	2238	2246	1633	1095	1531	2217
2810002D19Rik	2810002D19Rik	557	838	602	386	584	584	707	471	368	287	574	562
2810002N01Rik	2810002N01Rik	5243	5253	4484	4187	5452	4633	5188	5046	3497	3385	4242	4959
2810004N23Rik	2810004N23Rik	2110	1761	1602	1468	1782	1558	1693	1810	1465	1184	1382	1696
2810006K23Rik	2810006K23Rik	2192	2415	1788	1559	2065	2165	2190	2081	1395	1472	1917	2181
2810007J24Rik	2810007J24Rik	0	0	0	0	0	0	0	0	0	0	0	0
2810008D09Rik	2810008D09Rik	3213	5064	3090	2132	2838	2998	3395	3386	2695	2011	3283	2858
2810008M24Rik	2810008M24Rik	5962	4406	5304	4554	5617	4833	5882	5504	3188	4001	4524	5835
2810011L19Rik	2810011L19Rik	708	519	405	538	512	470	496	509	268	380	252	349
2810013P06Rik	2810013P06Rik	2335	2500	1925	1796	2446	1937	2306	2066	1604	1559	2484	2096
2810021B07Rik	2810021B07Rik	2150	2576	1724	1692	1979	1715	2651	2074	1318	1436	2284	2134
2810021J22Rik	2810021J22Rik	1384	1572	1170	960	889	1197	1004	849	749	763	298	838
2810025M15Rik	2810025M15Rik	1549	1703	1115	1257	1312	1707	1488	1496	1282	995	704	1075
2810029C07Rik	2810029C07Rik	1339	1415	1096	952	867	1007	1172	983	439	634	873	1194
2810030E01Rik	2810030E01Rik	672	388	313	321	525	430	218	424	330	251	464	250
2810032G03Rik	2810032G03Rik	790	1290	839	707	973	844	848	664	531	507	615	553
2810046L04Rik	2810046L04Rik	1600	1645	923	1221	948	1098	1469	968	806	1008	963	1189
2810047C21Rik1	2810047C21Rik1	217	78	6	52	85	61	79	158	23	88	98	119
2810049E08Rik	2810049E08Rik	385	395	397	291	271	209	392	428	276	266	295	352
2810055F11Rik	2810055F11Rik	259	378	260	221	233	339	307	151	241	175	308	378
2810055G20Rik	2810055G20Rik	106	218	117	115	189	77	211	100	92	193	163	196
2810403A07Rik	2810403A07Rik	7778	5984	4718	4520	5074	5030	6217	5699	3692	4154	4917	5377
2810403D21Rik	2810403D21Rik	175	35	88	94	90	116	137	163	107	74	89	88
2810404M03Rik	2810404M03Rik	0	42	0	0	0	0	11	0	11	7	0	0
2810405F15Rik	2810405F15Rik	97	101	84	95	105	77	177	155	52	125	154	117
2810405K02Rik	2810405K02Rik	7384	8203	5950	5175	6279	7640	5070	5484	4314	3667	3606	4427
2810407C02Rik	2810407C02Rik	8745	9532	7280	5780	6783	5451	9391	6208	4782	4438	5116	6986
2810408A11Rik	2810408A11Rik	17	96	17	7	8	40	23	5	13	21	49	60
2810408I11Rik	2810408I11Rik	153	203	83	91	64	79	91	146	35	48	138	175
2810408M09Rik	2810408M09Rik	1458	1302	885	849	885	1069	1018	1226	800	725	929	608
2810410L24Rik	2810410L24Rik	354	312	113	137	94	139	79	108	98	85	92	104
2810417H13Rik	2810417H13Rik	145	207	69	91	149	115	204	264	104	147	64	171
2810422J05Rik	2810422J05Rik	3413	3281	2295	2503	2790	3103	2499	2143	2456	1991	2360	2855
2810422O20Rik	2810422O20Rik	667	526	753	670	562	611	845	1039	604	419	333	723
2810428I15Rik	2810428I15Rik	5720	6186	3762	3013	3880	5414	2965	3572	3134	2226	2976	2782
2810429I04Rik	2810429I04Rik	87	110	114	46	40	89	112	107	50	77	16	105
2810432D09Rik	2810432D09Rik	1607	1512	905	1100	1155	1271	938	1058	771	788	730	961
2810432L12Rik	2810432L12Rik	13275	11529	9885	7896	8955	11572	7738	7236	6538	6359	5844	6570
2810433D01Rik	2810433D01Rik	0	15	4	4	0	0	0	10	16	6	0	0
2810442I21Rik	2810442I21Rik	15	20	35	10	17	9	36	33	22	20	28	16
2810442N19Rik	2810442N19Rik	20	6	16	2	3	12	13	9	8	17	0	7
2810453I06Rik	2810453I06Rik	1983	2401	1882	1468	1783	1939	1702	1800	1382	1131	935	1486
2810454H06Rik	2810454H06Rik	63	73	75	96	86	108	58	76	81	57	78	60
2810459M11Rik	2810459M11Rik	634	861	461	365	416	608	251	506	150	393	289	500
2810468N07Rik	2810468N07Rik	5235	4348	2912	3886	3674	4362	3009	3150	2269	3040	2519	3536
2810471M01Rik	2810471M01Rik	2	5	1	2	5	2	1	4	2	3	0	2
2810474O19Rik	2810474O19Rik	1106	1401	1324	1119	1069	1335	1644	1247	1021	947	1428	1355
2900002K06Rik	2900002K06Rik	97.006	65.0309	51.0336	32	58.0432	68	103.023	57	46.0115	47.0148	86	91.0171
2900005J15Rik	2900005J15Rik	85	150	127	116	75	76	253	118	99	94	117	50
2900006K08Rik	2900006K08Rik	264	240	333	319	242	199	523	315	300	190	236	417
2900008C10Rik	2900008C10Rik	459	548.003	334.001	284	397	440	340.001	354	328	226	188	289.709
2900009J06Rik	2900009J06Rik	232	356	194	173	297	183	333	265	177	150	221	223
2900010M23Rik	2900010M23Rik	10185	11805	7914	8300	9568	8929	9562	8965	7628	6086	6795	9040
2900011O08Rik	2900011O08Rik	38855	37336	23306	23300	30078	29190	25795	22676	22769	17622	21194	21804
2900026A02Rik	2900026A02Rik	1089	461	792	541	940	898	674	500	375	434	532	609
2900041M22Rik	2900041M22Rik	55	23	4	4	3	13	34	6	4	18	26	5
2900052N01Rik	2900052N01Rik	1106	595	542	521	846	596	504	747	336	368	989	309
2900053A13Rik	2900053A13Rik	4195	5092	4025	4180	4238	3710	4755	4376	3533	2362	3380	4115
2900055J20Rik	2900055J20Rik	1442	1970	1599	1629	1725	1307	2562	2244	1538	1731	1978	2161
2900056M20Rik	2900056M20Rik	7337	5939	4174	5023	5416	4846	7034	5093	3757	3552	5191	4697
2900057B20Rik	2900057B20Rik	0	0	6	0	10	0	0	0	0	0	0	5
2900060B14Rik	2900060B14Rik	47	43	53	13	70	29	88	38	40	22	10	23
2900064A13Rik	2900064A13Rik	18037	16438	16229	13691	16733	15517	16579	15975	10436	11128	10867	13777
2900076A07Rik	2900076A07Rik	570	676	627	801	838	479	735	548	682	558	854	637
2900079G21Rik	2900079G21Rik	1329	1271	523	591	681.273	811	654	572	657	599	583	570.308
2900092C05Rik	2900092C05Rik	0	0	0	0	0	3	0	0	0	0	0	0
2900092D14Rik	2900092D14Rik	1969	1737	1539	1676	1545	1337	1954	1683	950	1073	1141	1444
2900092E17Rik	2900092E17Rik	3385	3054	2055	2029	2118	2661	2229	2045	1873	1833	1780	2101
2900093L17Rik	2900093L17Rik	0	0	0	0	0	0	0	0	3	0	18	0
2900097C17Rik	2900097C17Rik	142511	105436	69180	70244	83201	82345	73876	65712	45580	48587	52438	60966
3000002C10Rik	3000002C10Rik	241	511	164	203	281	237	200	249	286	213	237	221
3010001F23Rik	3010001F23Rik	189	196	203	169	236	239	248	240	136	109	309	368
3010026O09Rik	3010026O09Rik	2511	2159	1569	1178	1808	1942	1446	1541	1564	1071	928	1296
3100003L05Rik	3100003L05Rik	25	97	28	35	44	57	87	70	28	36	35	55
3110001D03Rik	3110001D03Rik	4530	5240	3538	3334	4070	3804	4533	3904	3014	2701	3445	3438
3110001I22Rik	3110001I22Rik	192.689	353.014	282.579	244.312	303.96	239.218	379	240.694	125.23	119	258.5	376.334
3110002H16Rik	3110002H16Rik	5504	5387	4113	3418	5474	5275	4021	4223	3440	3164	4313	4613
3110003A17Rik	3110003A17Rik	2253	2017	2544	1654	2067	1895	2351	2311	1190	1491	1389	2769
3110007F17Rik	3110007F17Rik	330	290	343	220	369	260	230	238	251	200	236	166
3110009E18Rik	3110009E18Rik	477	328	538	414	412	384	626	678	239	335	355	419
3110009F21Rik	3110009F21Rik	0	0	0	0	0	0	0	0	0	0	34	0
3110015C05Rik	3110015C05Rik	0	9	0	0	0	1	0	0	1	0	0	0
3110021A11Rik	3110021A11Rik	39	86	70	58	34	21	99	78	22	73	17	34
3110021N24Rik	3110021N24Rik	395	296	334	245	237	286	284	280	297	291	309	306
3110035E14Rik	3110035E14Rik	1912	2542	1776	2148	1970	2753	2556	2496	1539	2079	2252	2384
3110039I08Rik	3110039I08Rik	41	30	31	13	19	41	28	31	24	29	26	36
3110039M20Rik	3110039M20Rik	1358	1615	1533	1517	1651	1388	2162	1916	1009	1022	960	1791
3110040N11Rik	3110040N11Rik	1438	1384	1024	1021	1137	1254	933	1072	905	806	667	791
3110043O21Rik	3110043O21Rik	4102	3874	3337	2645	3778	3753	3445	3287	2268	2712	2013	3317
3110045C21Rik	3110045C21Rik	47	116	46	29	37	31	238	214	42	95	119	62
3110047P20Rik	3110047P20Rik	749	1140	585	422	356	520	410	607	403	350	766	727
3110052M02Rik	3110052M02Rik	2329	1530	1700	1254	1631	1554	1596	1553	800	1232	1724	2055
3110056K07Rik	3110056K07Rik	1332	1319	829	772	963	647	1035	836	550	566	518	1199
3110056O03Rik	3110056O03Rik	6452	5570	2957	2937	3450	5758	2774	3141	3229	3216	2556	2839
3110057O12Rik	3110057O12Rik	788	349	522	674	675	588	684	592	631	442	417	690
3110062M04Rik	3110062M04Rik	725	953	638	610	657	700	638	684	659	453	666	633
3110070M22Rik	3110070M22Rik	142	250	111	170	166	238	115	223	96	89	42	238
3110079O15Rik	3110079O15Rik	56	113	33	76	40	53	29	65	93	32	86	16
3110082D06Rik	3110082D06Rik	5811	5550	4834	4547	3919	4079	7699	5381	3975	3973	4266	6273
3110082I17Rik	3110082I17Rik	572	412	478	404	444	698	393	487	409	383	434	411
3110082J24Rik	3110082J24Rik	94	130	32	42	49	48	37	46	51	42	52	37
3110099E03Rik	3110099E03Rik	9	30	11	10	17	6	8	24	19	17	0	0
3200001D21Rik	3200001D21Rik	84	93	63	67	61	88	70	59	39	58	33	85
3200002M19Rik	3200002M19Rik	1803	1663	1624	1369	1790	1736	1447	1604	988	1114	1050	1645
3230401D17Rik	3230401D17Rik	5118	5034	4575	3670	5190	4372	4343	4117	3297	3073	3703	3882
3300002I08Rik	3300002I08Rik	141	158	117	84	165	96	100	129	77	90	82	144
3300005D01Rik	3300005D01Rik	0	0	2	0	0	0	0	0	0	0	0	0
3425401B19Rik	3425401B19Rik	193	214	157	81	99	178	92	118	75	82	169	136
3632451O06Rik	3632451O06Rik	2589	2027	2468	1697	2715	1894	1390	1918	627	964	1086	1381
3632454L22Rik	3632454L22Rik	156	219	73	129	82	135	96	71	35	102	18	147
3830403N18Rik	3830403N18Rik	57	42	19	2	53	40	2	43	26	28	94	36
3830406C13Rik	3830406C13Rik	5715	5035	4088	3551	4327	4115	4810	5700	3689	3328	3665	4494
3830408C21Rik	3830408C21Rik	277	296	201	161	154	203	243	293	90	180	265	75
3830417A13Rik	3830417A13Rik	0	0	11	0	0	4	12	14	0	8	58	28
3830431G21Rik	3830431G21Rik	267	400	159	139	167	380	310	168	79	187	303	169
3930402G23Rik	3930402G23Rik	0	0	0	0	5	7	16	16	16	2	0	0
4430402I18Rik	4430402I18Rik	430	595	318	214	257	259	479	248	311	234	67	151
4632411B12Rik	4632411B12Rik	6405	7550	3772	3436	4044	4373	3296	3551	2886	2959	2832	3720
4632415K11Rik	4632415K11Rik	1773	1079	789	846	853	1230	741	866	613	989	752	1029
4632415L05Rik	4632415L05Rik	3666	2550	2099	1639	2010	1996	2474	1903	1988	1457	1675	1876
4632427E13Rik	4632427E13Rik	494	708	454	394	435	432	526	530	405	418	436	718
4632428C04Rik	4632428C04Rik	1013	744	777	631	715	639	624	700	611	562	585	820
4632428N05Rik	4632428N05Rik	1833	1097	700	677	1011	1266	1160	699	734	941	1191	854
4632434I11Rik	4632434I11Rik	123	235	265	103	208	143	160	186	89	140	247	175
4732415M23Rik	4732415M23Rik	128	85	115	88	122	110	92	102	112	65	32	90
4732416N19Rik	4732416N19Rik	11	14	12	13	4	2	7	2	6	5	4	11
4732418C07Rik	4732418C07Rik	7322	6478	4922	4590	5499	5459	6522	5605	4081	4318	4030	5990
4732456N10Rik	4732456N10Rik	0	0	0	0	0	0	0	0	0	0	0	0
4732471D19Rik	4732471D19Rik	2769	2811	1656	1627	1626	1782	1548	1331	977	1281	1078	2024
4732471J01Rik	4732471J01Rik	190.001	313	242.002	166	185	193	155	199	157	167	249	164
4732490B19Rik	4732490B19Rik	0	0	0	0	0	0	0	0	0	0	0	0
4732491K20Rik	4732491K20Rik	441	746	665	497	570	658	427	578	473	346	366	393
4831426I19Rik	4831426I19Rik	20	52	13	27	19	2	0	16	0	7	21	0
4831440E17Rik	4831440E17Rik	324	648	309	361	290	324	474	534	333	328	260	713
4832428D23Rik	4832428D23Rik	14	14	9	19	6	9	17	16	14	25	28	12
4833403I15Rik	4833403I15Rik	0	0	7	3	0	0	0	37	0	3	0	0
4833412C05Rik	4833412C05Rik	3	11	45	25	46	33	24	20	44	14	79	6
4833417C18Rik	4833417C18Rik	134	383	175	194	163	153	317	147	172	123	199	242
4833418N02Rik	4833418N02Rik	91	92	29	19	76	30	38	34	42	30	1	28
4833419F23Rik	4833419F23Rik	5	22	12	21	4	1	25	12	4	2	12	0
4833420G17Rik	4833420G17Rik	4169	5364	2405	3102	3792	3435	2512	3844	1928	1909	1944	3839
4833422C13Rik	4833422C13Rik	1636	1348	1029	986	1182	1105	1243	1245	800	745	762	1340
4833423E24Rik	4833423E24Rik	0	0	0	0	0	0	0	0	0	0	16	0
4833424O15Rik	4833424O15Rik	10673	10406	6658	6478	8957	7984	9510	8005	5297	5519	6322	7713
4833427F10Rik	4833427F10Rik	19	31	15	4	22	9	24	16	7	14	14	14
4833427G06Rik	4833427G06Rik	0	9	0	0	0	0	0	0	0	0	0	0
4833428L15Rik	4833428L15Rik	11	0	0	0	0	1	0	0	0	0	0	0
4833439L19Rik	4833439L19Rik	31853	27908	21404	20774	27395	26857	24999	23698	18628	18702	18017	21639
4833442J19Rik	4833442J19Rik	149	171	198	121	192	158	138	249	159	126	116	330
4921501E09Rik	4921501E09Rik	0	0	0	8	0	0	0	0	0	0	0	0
4921504E06Rik	4921504E06Rik	1	0	7	15	1	3	9	4	21	4	0	0
4921506M07Rik	4921506M07Rik	0	0	0	10	0	3	0	0	0	5	0	0
4921507L20Rik	4921507L20Rik	32	37	11	17	11	4	29	5	5	11	0	0
4921507P07Rik	4921507P07Rik	127	61.0003	166	133	156	152	132	145	239	100	159	136
4921508A21Rik	4921508A21Rik	234	249	165	141	177	108	234	176	146	133	220	198
4921508D12Rik	4921508D12Rik	0	6	0	0	0	1	0	18	15	0	0	4
4921509C19Rik	4921509C19Rik	0	0	0	0	0	0	0	7	0	0	0	0
4921509O07Rik	4921509O07Rik	0	2	0	0	0	0	0	3	0	0	0	0
4921510H08Rik	4921510H08Rik	12	38	9	5	4	4	9	17	30	9	0	3
4921511C10Rik	4921511C10Rik	29	0	7	11	6	6	8	13	21	13	56	24
4921511C20Rik	4921511C20Rik	0	0	0	0	0	0	0	0	0	0	0	0
4921511H03Rik	4921511H03Rik	0	0	7	0	0	0	0	0	0	8	0	3
4921511I17Rik	4921511I17Rik	75	120	38	46	56	40	50	61	29	44	23	36
4921511M17Rik	4921511M17Rik	0	0	0	0	0	0	0	0	0	0	0	0
4921513D23Rik	4921513D23Rik	767	867	341	359	505	448	539	418	258	385	535	390
4921513I03Rik	4921513I03Rik	13	2	0	0	10	0	1	0	3	0	0	0
4921515E04Rik	4921515E04Rik	20	54	20	32	49	26	68	71	46	67	68	44
4921515J06Rik	4921515J06Rik	455	144	269	275	259	276	133	182	103	154	99	240
4921517D21Rik	4921517D21Rik	0	0	0	0	0	0	0	0	0	0	0	0
4921517D22Rik	4921517D22Rik	0	0	3	0	0	1	1	2	0	0	1	0
4921517L17Rik	4921517L17Rik	288	161	326	187	265	335	222	305	238	208	188	198
4921523A10Rik	4921523A10Rik	3402	3359	3171	2708	3180	2355	3508	3250	2148	1757	2514	2805
4921524J17Rik	4921524J17Rik	4473	3684	3583	3191	3551	3061	4310	4015	2620	2755	2457	3327
4921524L21Rik	4921524L21Rik	0	0	0	0	0	0	0	0	0	0	0	0
4921525B02Rik	4921525B02Rik	221	188	52	118	120	194	104	104	110	135	96	107
4921525O09Rik	4921525O09Rik	111	0	34	54	34	50	47	48	21	10	70	0
4921528I01Rik	4921528I01Rik	47	0	3	0	0	23	0	6	4	2	0	33
4921528O07Rik	4921528O07Rik	0	0	12	7	12	0	0	0	0	6	0	28
4921530D09Rik	4921530D09Rik	58	73	47	37	74	66	35	29	30	31	32	56
4921530L18Rik	4921530L18Rik	149	98	61	72	65	65	68	30	79	16	48	46
4921530L21Rik	4921530L21Rik	0	0	6	9	4	6	31	49	26	8	0	23
4921531C22Rik	4921531C22Rik	152	481	276	301	334	253	282	256	118	186	248	364
4921531P14Rik	4921531P14Rik	0	0	0	0	0	0	0	0	0	0	0	0
4921533I20Rik	4921533I20Rik	0	0	0	0	0	0	0	0	0	0	0	0
4921536K21Rik	4921536K21Rik	1	0	0	7	20	9	0	10	0	4	0	0
4921539E11Rik	4921539E11Rik	0	0	0	0	0	0	0	0	0	0	0	0
4922501C03Rik	4922501C03Rik	715	332	489	462	418	420	625	353	573	410	591	670
4922501L14Rik	4922501L14Rik	394	333	225	198	248	306	318	264	309	182	180	200
4922502D21Rik	4922502D21Rik	0	0	0	0	0	0	0	0	0	0	0	0
4922502H24Rik	4922502H24Rik	0	0	0	0	0	0	0	0	0	0	0	0
4922502N22Rik	4922502N22Rik	0	0	0	0	0	1	2	0	0	0	0	0
4922505E12Rik	4922505E12Rik	0	0	0	0	0	0	0	0	0	0	0	0
4922505G16Rik	4922505G16Rik	22	13	28	16	40	14	40	27	31	14	48	26
4930401C15Rik	4930401C15Rik	0	0	0	0	0	0	0	0	0	0	0	0
4930401O10Rik	4930401O10Rik	0	0	0	0	0	0	0	0	4	0	0	0
4930401O12Rik	4930401O12Rik	0	0	3	0	0	0	0	0	0	0	0	0
4930402F06Rik	4930402F06Rik	0	0	0	0	0	0	0	0	0	0	0	0
4930402F11Rik	4930402F11Rik	0	0	0	0	0	3	0	2	0	3	0	0
4930402H24Rik	4930402H24Rik	9216	7464	5117	5294	5573	6600	5390	5534	3815	5365	4288	5704
4930403N07Rik	4930403N07Rik	261	254	273	289	335	194	412	278	271	153	299	346
4930404A05Rik	4930404A05Rik	0	0	0	0	0	0	0	0	0	0	0	0
4930404A10Rik	4930404A10Rik	0	2	1	1	7	0	4	0	0	3	0	0
4930404H11Rik	4930404H11Rik	0	14	10	4	0	0	0	5	0	4	0	0
4930404H21Rik	4930404H21Rik	0	0	0	3	0	2	14	0	0	0	0	9
4930404I05Rik	4930404I05Rik	49	22	6	28	16	15	15	7	0	19	0	4
4930404N11Rik	4930404N11Rik	299	270	90	81	112	138	52	62	80	79	80	81
4930405A10Rik	4930405A10Rik	0	0	0	0	0	0	0	0	0	0	0	0
4930405A21Rik	4930405A21Rik	22	73	15	16	49	14	17	42	11	26	39	18
4930405D11Rik	4930405D11Rik	0	0	0	0	0	0	0	0	0	0	0	0
4930405J17Rik	4930405J17Rik	5	0	4	9	0	4	5	13	0	1	0	0
4930405P13Rik	4930405P13Rik	108	162	123	96	96	84	176	144	98	103	130	151
4930406D18Rik	4930406D18Rik	0	0	0	0	0	0	0	0	0	0	0	0
4930407I10Rik	4930407I10Rik	0	0	0	0	0	0	0	0	0	0	0	0
4930408F14Rik	4930408F14Rik	0	0	0	0	0	0	0	0	0	0	0	0
4930412B13Rik	4930412B13Rik	0	0	0	0	0	0	0	0	0	0	0	0
4930412C18Rik	4930412C18Rik	212	262	208	109	174	136	133	149	56	30	71	83
4930412F15Rik	4930412F15Rik	97	173	58	61	80	66	179	94	39	21	84	137
4930412O13Rik	4930412O13Rik	0	0	0	0	0	0	0	0	0	0	0	0
4930413E15Rik	4930413E15Rik	0	0	0	0	0	0	0	0	0	0	0	0
4930413F20Rik	4930413F20Rik	61	100	76	46	34	70	71	44	29	44	35	38
4930413G21Rik	4930413G21Rik	831	770	142	121	196	342	138	156	227	172	128	107
4930413M19Rik	4930413M19Rik	0	0	0	0	0	0	0	0	0	0	0	0
4930414L22Rik	4930414L22Rik	3065	2405	1745	1711	1814	2109	1773	1735	1529	1282	1132	1668
4930414N06Rik	4930414N06Rik	19	29	14	15	20	15	26	24	12	15	10	6
4930415F15Rik	4930415F15Rik	7	6	11	18	43	14	21	19	35	22	17	41
4930415L06Rik	4930415L06Rik	0	0	0	0	0	0	0	0	0	0	0	0
4930415O20Rik	4930415O20Rik	0	2	3	0	3	0	0	2	1	0	0	0
4930417G10Rik	4930417G10Rik	86	147	121	88	59	52	171	114	90	138	58.0022	130
4930417O13Rik	4930417O13Rik	0	0	0	9	3	2	19	41	5	8	3	1
4930417O22Rik	4930417O22Rik	2	3	5	2	14	1	6	0	3	8	6	1
4930419G24Rik	4930419G24Rik	22	45.0012	12.0001	25.0002	5.00018	0	23.0001	24.0001	31.0001	24.0007	32.0001	11.0003
4930420K17Rik	4930420K17Rik	1355	1459	1074	798	1153	1115	1227	1218	626	674	1032	906
4930422G04Rik	4930422G04Rik	112	83	211	95	198	115	146	126	116	115	207	327
4930423M02Rik	4930423M02Rik	0	0	11	5	0	0	0	0	0	0	0	0
4930425K10Rik	4930425K10Rik	0	0	0	0	0	0	5	0	0	0	0	0
4930425O10Rik	4930425O10Rik	13	29	4	5	6	20	56	7	1	19	2	40
4930426L09Rik	4930426L09Rik	9	14	4	4	0	0	0	10	20	5	7	21
4930427A07Rik	4930427A07Rik	130	48	81	67	76	162	42	80	79	82	7	21
4930428D18Rik	4930428D18Rik	0	0	0	0	0	0	0	0	0	0	0	0
4930428E07Rik	4930428E07Rik	0	1	0	1	1	0	0	3	1	0	0	2
4930428E23Rik	4930428E23Rik	0	0	0	0	2	2	5	0	9	2	0	8
4930428G15Rik	4930428G15Rik	0	0	0	0	0	0	0	0	0	0	0	0
4930428O21Rik	4930428O21Rik	0	0	0	0	0	0	0	0	0	0	0	0
4930429B21Rik	4930429B21Rik	730	820	483	530	548	585	710	730	414	347	556	523
4930429D17Rik	4930429D17Rik	0	0	0	0	0	0	0	0	0	0	0	0
4930429F11Rik	4930429F11Rik	0	0	0	0	0	0	0	0	0	0	0	0
4930429F24Rik	4930429F24Rik	120	83	83	106	59	61	55	51	43	61	89	29
4930430A15Rik	4930430A15Rik	0	0	0	0	0	0	0	0	0	0	0	0
4930430D24Rik	4930430D24Rik	0	0	0	0	0	0	0	0	0	0	0	0
4930430F08Rik	4930430F08Rik	3929	3214	3416	2326	3477	2917	3584	3817	2463	2204	2595	3494
4930430F21Rik	4930430F21Rik	0	10	0	0	2	0	0	2	0	1	0	4
4930430J02Rik	4930430J02Rik	0	0	0	0	0	0	0	0	8	0	0	0
4930431A04Rik	4930431A04Rik	11	19	3	8	23	15	10	0	0	7	0	2
4930431P03Rik	4930431P03Rik	47	0	21	28	20	11	52	99	22	12	90	10
4930432J09Rik	4930432J09Rik	0	1	0	0	0	0	0	16	0	0	0	0
4930432K09Rik	4930432K09Rik	0	0	0	0	0	0	0	0	0	0	0	0
4930432K21Rik	4930432K21Rik	214	159	152	85	147	194	107	123	102	117	229	108
4930432M17Rik	4930432M17Rik	0	0	0	0	0	0	0	0	0	0	0	0
4930433B08Rik	4930433B08Rik	0	0	0	0	0	0	0	0	0	0	0	0
4930433I11Rik	4930433I11Rik	17	0	0	0	0	0	0	0	0	0	0	0
4930433N12Rik	4930433N12Rik	0	0	0	0	0	2	20	0	3	1	0	1
4930434J06Rik	4930434J06Rik	0	0	0	0	0	0	0	0	0	0	0	0
4930435E12Rik	4930435E12Rik	0	0	0	0	0	0	0	0	0	0	0	0
4930438E09Rik	4930438E09Rik	0	0	0	0	0	0	0	0	0	0	0	0
4930440C22Rik	4930440C22Rik	0	0	3	0	0	0	0	0	0	0	0	0
4930441J16Rik	4930441J16Rik	0	0	0	0	0	0	0	0	0	0	0	0
4930441O14Rik	4930441O14Rik	360	370	289	318	402	255	456	315	293	186	293	258
4930442J19Rik	4930442J19Rik	0	0	0	0	0	0	0	0	0	0	0	0
4930442L01Rik	4930442L01Rik	0	0	0	0	0	0	0	0	0	0	0	0
4930443G12Rik	4930443G12Rik	0	0	1	0	7	5	0	0	0	0	0	0
4930443O20Rik	4930443O20Rik	0	2	1	6	0	6	0	0	0	0	0	0
4930444A02Rik	4930444A02Rik	6442	5015	4032	4039	4351	5802	4437	4560	3413	3898	3189	3975
4930444F02Rik	4930444F02Rik	0	5	0	5	1	0	1	0	0	0	0	0
4930444G20Rik	4930444G20Rik	0	0	0	2	0	0	0	0	0	0	0	4
4930444M15Rik	4930444M15Rik	0	0	6	0	0	11	5	14	20	2	0	3
4930444P10Rik	4930444P10Rik	65	100	55	37	45	61	80	50	66	18	33	79
4930447A16Rik	4930447A16Rik	0	0	0	0	0	0	9	0	0	1	0	0
4930447C04Rik	4930447C04Rik	349	387	587	402	302	215	959	413	405	294	519	714
4930447J18Rik	4930447J18Rik	0	0	0	0	0	0	0	0	0	0	0	0
4930447K03Rik	4930447K03Rik	12	15	10	5	5	4	26	9	0	16	8	0
4930447N08Rik	4930447N08Rik	0	0	0	0	2	0	0	1	0	1	9	2
4930448C13Rik	4930448C13Rik	0	0	0	0	0	0	0	0	0	0	0	0
4930448F12Rik	4930448F12Rik	0	0	0	0	0	0	0	0	0	0	0	0
4930448H16Rik	4930448H16Rik	11	0	0	4	12	0	3	14	0	0	0	11
4930448I06Rik	4930448I06Rik	0	0	0	0	0	0	0	0	0	0	0	0
4930448I18Rik	4930448I18Rik	0	0	0	0	0	0	0	0	0	0	0	0
4930448K20Rik	4930448K20Rik	0	3	2	0	0	0	0	0	0	0	0	0
4930449E01Rik	4930449E01Rik	0	0	0	0	0	0	0	0	4	0	0	0
4930449E18Rik	4930449E18Rik	0	0	0	0	0	1	2	0	0	0	3	0
4930449I24Rik	4930449I24Rik	0	0	0	0	0	0	0	0	0	0	0	0
4930451C15Rik	4930451C15Rik	38	56	12	24	40	6	18	14	34	52	37	66
4930451I11Rik	4930451I11Rik	0	0	1	0	0	3	0	0	0	0	0	4
4930452A19Rik	4930452A19Rik	0	0	6	0	0	0	0	0	0	0	0	0
4930452B06Rik	4930452B06Rik	1130	513	282	424	276	682	345	565	424	596	257	332
4930452G13Rik	4930452G13Rik	207	83	159	190	182	184	193	137	98	152	118	101
4930452N14Rik	4930452N14Rik	6	0	12	0	0	1	0	5	0	1	0	24
4930453H23Rik	4930453H23Rik	7	6	0	6	0	0	8	7	2	0	3	0
4930453N24Rik	4930453N24Rik	2366	2694	2525	2256	2889	2656	2746	2923	1898	1957	1392	2598
4930455B14Rik	4930455B14Rik	0	0	0	0	0	2	0	0	0	0	0	0
4930455C13Rik	4930455C13Rik	642	627	400	368	444	607	430	440	395	346	348	382
4930455C21Rik	4930455C21Rik	625	1344	1214	382	1370	384	1092	456	1030	922	392	385
4930455D15Rik	4930455D15Rik	16	0	0	0	2.0042	0	6.00182	0	0	8	0	0
4930455F16Rik	4930455F16Rik	0	0	0	0	0	0	0	0	0	0	0	0
4930455F23Rik	4930455F23Rik	2702	2990	2424	2018	2454	2657	2927	2575	2476	2029	2374	2622
4930455H04Rik	4930455H04Rik	19	23	23	33	31	13	38	16	26	34	22	19
4930455J16Rik	4930455J16Rik	0	0	0	0	0	0	0	0	0	1	0	0
4930456L15Rik	4930456L15Rik	0	0	0	2	0	0	0	0	3	1	0	0
4930458L03Rik	4930458L03Rik	0	0	0	0	0	0	0	0	0	0	0	0
4930459L07Rik	4930459L07Rik	0	0	0	0	0	0	0	0	0	0	0	0
4930461G14Rik	4930461G14Rik	0	0	5	1	14	0	4	0	3	0	0	8
4930465A12Rik	4930465A12Rik	0	2	2	0	0	0	0	0	0	0	0	0
4930465K10Rik	4930465K10Rik	30	10	47	32	32	42	24	50	29	6	2	2
4930465M20Rik	4930465M20Rik	0	6	0	0	2	12	0	11	33	4	0	2
4930467D21Rik	4930467D21Rik	0	0	0	0	0	0	0	0	0	0	0	0
4930467E23Rik	4930467E23Rik	0	3	0	0	3	0	0	0	0	1	0	4
4930467K11Rik	4930467K11Rik	0	21	6	9	4	3	7	5	0	3	33	0
4930468A15Rik	4930468A15Rik	0	0	3	0	0	0	0	0	0	0	0	0
4930469G21Rik	4930469G21Rik	24	18	18	12	16	3	57	14	3	12	1	13
4930470H14Rik	4930470H14Rik	3773	5981	4690	3829	3492	2830	8157	6173	5360	5955	7392	8044
4930470P17Rik	4930470P17Rik	0	1	10	26	23	16	17	8	0	5	0	0
4930471C04Rik	4930471C04Rik	1	8	0	0	0	4	0	1	0	0	10	11
4930471G03Rik	4930471G03Rik	0	0	0	0	0	0	0	0	0	0	0	0
4930471I20Rik	4930471I20Rik	142	121	74	82	98	109	67	90	85	67	67	65
4930471M09Rik	4930471M09Rik	6	22	3	0	4	14	5	15	0	7	22	10
4930471M23Rik	4930471M23Rik	3106	3765	2950	2100	2412	3464	2061	2189	1595	2075	1784	2252
4930473A02Rik	4930473A02Rik	857.002	758.002	609.001	573.001	787.001	736.001	549	611.001	438.001	547.001	517	601.001
4930473A06Rik	4930473A06Rik	119	153	67	40	25	35	97	14	25	59	126	15
4930473O22Rik	4930473O22Rik	0	18	8	5	3	0	0	0	3	4	0	0
4930474G06Rik	4930474G06Rik	7	3	23	3	8	7	17	7	3	8	18	9
4930474H20Rik	4930474H20Rik	0	0	0	0	0	0	0	0	0	0	0	0
4930474M22Rik	4930474M22Rik	0	0	0	0	0	0	0	0	0	0	0	0
4930474N05Rik	4930474N05Rik	0	0	0	0	1	0	0	0	0	1	0	0
4930474N09Rik	4930474N09Rik	0	56	0	12	0	0	26	7	0	0	0	0
4930478L05Rik	4930478L05Rik	0	31	1	0	14	0	14	0	14	0	0	0
4930478P22Rik	4930478P22Rik	0	0	0	0	0	0	0	0	0	0	0	0
4930479D17Rik	4930479D17Rik	82	72	67	65	113	96	39	62	35	32	25	104
4930479M11Rik	4930479M11Rik	3	0	0	0	0	0	0	0	0	2	0	0
4930480E11Rik	4930480E11Rik	0	0	0	0	0	0	0	0	0	0	0	0
4930480G23Rik	4930480G23Rik	0	0	0	0	0	0	0	0	0	0	0	0
4930480K15Rik	4930480K15Rik	0	75	71	56	42	21	163	30	27	81	78	59
4930480M12Rik	4930480M12Rik	0	0	0	0	0	0	0	0	0	0	0	0
4930481A15Rik	4930481A15Rik	330	483	170	26	248	141	56	251	173	87	161	20
4930483J18Rik	4930483J18Rik	0	19	1	0	7	4	0	9	0	3	0	0
4930483K19Rik	4930483K19Rik	112	77	66	45	67	115	53	50	31	52	39	55
4930483O08Rik	4930483O08Rik	0	3	0	0	7	0	8	0	2	1	0	0
4930486F22Rik	4930486F22Rik	0	0	0	0	0	0	0	4	0	1	0	2
4930486I03Rik	4930486I03Rik	0	0	0	0	0	0	0	0	0	0	0	0
4930486L24Rik	4930486L24Rik	8	0	12	8	4	18	3	12	0	7	0	0
4930487D11Rik	4930487D11Rik	0	3	0	0	0	0	0	0	0	1	0	0
4930487H11Rik	4930487H11Rik	0	0	0	0	0	0	0	0	6.00001	0	0	0
4930488B22Rik	4930488B22Rik	0	0	0	0	0	0	0	0	0	0	0	0
4930488L21Rik	4930488L21Rik	20	77	16	13	9	29	35	27	23	27	43	45
4930500F04Rik	4930500F04Rik	0	4	0	0	0	2	0	0	1	0	0	0
4930500J02Rik	4930500J02Rik	3	20	28	1	7	4	15	27	0	10	0	40
4930500L23Rik	4930500L23Rik	0	1	2	0	5	1	0	4	0	0	0	8
4930502A04Rik	4930502A04Rik	0	0	0	5	0	0	0	0	0	0	0	0
4930502E09Rik	4930502E09Rik	0	0	1	0	2	7	5	0	0	0	1	4
4930502E18Rik	4930502E18Rik	86	31	30	36	50	46	21	25	12	41	0	51
4930503B20Rik	4930503B20Rik	17	0	1	4	18	2	10	0	0	6	28	0
4930503E14Rik	4930503E14Rik	2	2	11	1	2	0	1	0	5	0	6	4
4930503E24Rik	4930503E24Rik	1	1	0	0	0	1	0	0	0	1	0	0
4930503H13Rik	4930503H13Rik	0	0	0	0	0	0	0	0	0	0	0	0
4930503L19Rik	4930503L19Rik	476	624	500	471	571	475	404	642	342	451	508	395
4930503O07Rik	4930503O07Rik	0	0	0	0	0	0	0	0	0	0	0	0
4930504O13Rik	4930504O13Rik	0	0	0	0	0	0	0	0	0	0	0	0
4930505A04Rik	4930505A04Rik	41	50	41	17	17	23	26	26	34	13	20	69
4930505G20Rik	4930505G20Rik	0	0	0	0	3	0	0	0	0	0	0	0
4930506M07Rik	4930506M07Rik	2536	2641	2053	2126	2415	2360	2987	2710	1590	1702	1847	1666
4930507D05Rik	4930507D05Rik	292	496	294	255	265	335	341	207	313	225	166	251
4930509E16Rik	4930509E16Rik	0	0	9	1	0	0	0	9	0	0	0	0
4930509J09Rik	4930509J09Rik	0	0	1	1	4	9	4	8	0	0	4	3
4930509K18Rik	4930509K18Rik	0	0	1	0	0	0	0	0	0	5	0	0
4930511A02Rik	4930511A02Rik	0	19	4	0	11	12	8	0	0	0	0	0
4930511E03Rik	4930511E03Rik	0	20	0	0	0	8	0	0	0	0	0	0
4930511I11Rik	4930511I11Rik	0	0	0	0	0	0	0	0	0	0	0	0
4930511M06Rik	4930511M06Rik	441	733.998	393	327	351	237	698.998	561	407.999	474	635.999	684
4930511M11Rik	4930511M11Rik	69	22	61	2	0	8	11	28	0	7	0	29
4930512B01Rik	4930512B01Rik	6.00018	2	5.00012	4.00011	7	4.00013	21.0001	8.00012	11.0001	5.0001	1.00009	4.00011
4930513D17Rik	4930513D17Rik	0	0	0	0	0	17	53	11	0	9	8	3
4930513N10Rik	4930513N10Rik	112	68	69	44	74	120	58	51	27	96	115	64
4930513O06Rik	4930513O06Rik	0	0	0	0	0	0	0	0	0	0	0	0
4930515B02Rik	4930515B02Rik	0	0	0	0	0	0	0	0	0	0	0	0
4930515G01Rik	4930515G01Rik	29	60	35	19	38	21	23	45	73	46	0	0
4930515G16Rik	4930515G16Rik	0	0	0	0	0	0	0	0	0	0	0	0
4930515L03Rik	4930515L03Rik	0	0	6	0	0	5	2	2	0	4	0	0
4930515L19Rik	4930515L19Rik	0	0	0	0	0	0	0	0	0	0	0	0
4930517E11Rik	4930517E11Rik	0	66	2	8	18	4	3	43	0	4	0	58
4930518P08Rik	4930518P08Rik	0	0	0	0	0	0	0	0	0	0	0	0
4930519D14Rik	4930519D14Rik	0	0	0	0	0	1	0	2	0	0	0	0
4930519F09Rik	4930519F09Rik	111	94	107	95	90	39	124	126	55	76	80	102
4930519F16Rik	4930519F16Rik	0	1	0	2	0	0	0	0	0	0	0	0
4930519F24Rik	4930519F24Rik	0	0	0	0	0	0	0	0	0	0	0	0
4930519G04Rik	4930519G04Rik	11	53	51	43	40	31	40	52	45	60	68	49
4930519H02Rik	4930519H02Rik	0	0	0	0	2	0	0	1	0	3	2	1
4930520O04Rik	4930520O04Rik	0	45.9995	14	15.9982	6.99908	23.9995	19.9995	4.99969	29.9995	3.99966	9.99969	29
4930520P13Rik	4930520P13Rik	0	0	1	0	0	0	0	0	0	0	0	1
4930521A18Rik	4930521A18Rik	0	0	0	0	0	0	0	0	0	0	0	0
4930521E06Rik	4930521E06Rik	0	0	0	0	0	0	0	0	0	0	0	0
4930522H14Rik	4930522H14Rik	0	0	0	0	0	0	0	0	0	0	0	0
4930522O17Rik	4930522O17Rik	0	0	0	0	0	0	0	0	0	0	0	0
4930523C07Rik	4930523C07Rik	215	189	107	113	170.001	175	115	193.002	41	101	107.001	267
4930523O13Rik	4930523O13Rik	0	0	0	0	0	0	0	0	0	0	0	0
4930524B15Rik	4930524B15Rik	24	56	12	17	24	30	9	39	0	5	30	16
4930524C18Rik	4930524C18Rik	0	0	0	0	0	0	0	0	0	0	0	0
4930524E20Rik	4930524E20Rik	0	0	0	0	0	0	0	0	0	0	0	0
4930524L23Rik	4930524L23Rik	242	215.007	99.995	187.007	207.912	286.797	214.008	117	173	119.004	260	182
4930524N10Rik	4930524N10Rik	0	0	0	0	0	0	0	0	0	0	0	0
4930524O05Rik	4930524O05Rik	0	0	0	0	0	0	0	0	0	0	0	0
4930524O08Rik	4930524O08Rik	0	0	0	0	0	0	0	0	0	0	0	0
4930525D18Rik	4930525D18Rik	3	0	0	0	0	0	0	0	2	5	0	0
4930525F21Rik	4930525F21Rik	32	35	6	6	36	4	77	33	35	35	40	44
4930525G20Rik	4930525G20Rik	138	129	126	255	166	91	286	80	47	137	163	182
4930525M21Rik	4930525M21Rik	0	0	0	0	0	0	0	0	0	0	0	0
4930526D03Rik	4930526D03Rik	0	0	0	0	0	0	0	0	0	0	0	0
4930526I15Rik	4930526I15Rik	938	675	407	487	405	556	455	445	465	296	298	352
4930526L06Rik	4930526L06Rik	4	15	15	15	9	7	23	24	2	9	12	18
4930527F14Rik	4930527F14Rik	0	0	1	0	2	0	2	0	0	0	0	1
4930527G23Rik	4930527G23Rik	0	0	0	0	0	0	0	0	0	0	0	0
4930528A17Rik	4930528A17Rik	34	51	37	15	54	36	109	48	62	57	32	52
4930528D03Rik	4930528D03Rik	46	41	53	44	41	37	87	33	29	27	75	47
4930528F23Rik	4930528F23Rik	0	0	0	0	0	0	1	0	0	0	0	0
4930528P14Rik	4930528P14Rik	0	0	0	0	0	0	0	0	0	0	0	14
4930529C04Rik	4930529C04Rik	0	0	0	0	0	0	0	0	0	0	0	0
4930529F22Rik	4930529F22Rik	0	0	0	0	0	0	0	0	0	0	0	0
4930529F24Rik	4930529F24Rik	11	33	27	8	12	15	19	8	29	29	30	23
4930529K09Rik	4930529K09Rik	0	0	0	0	0	0	2	0	0	0	0	0
4930529L06Rik	4930529L06Rik	0	0	0	0	0	0	0	0	0	0	0	0
4930529M08Rik	4930529M08Rik	47	38	18	13	55	34	21	39	19	50	14	10
4930533B01Rik	4930533B01Rik	6	0	0	0	0	0	0	0	0	1	0	1
4930533P14Rik	4930533P14Rik	0	0	0	0	0	0	0	0	0	0	0	0
4930534B04Rik	4930534B04Rik	2789	1876	1624	1288	2244	1761	1503	1701	1027	1280	1273	1614
4930538K18Rik	4930538K18Rik	120	101	110	151	118	104	128	112	43	57	15	38
4930539C22Rik	4930539C22Rik	0	0	0	6	0	0	0	0	0	1	0	0
4930539E08Rik	4930539E08Rik	254	419	122	239	151	238	139	240	106	139	270	94
4930539J05Rik	4930539J05Rik	26	41	21	16	27	7	14	30	18	33	34	18
4930539M17Rik	4930539M17Rik	0	0	0	0	0	0	1	3	0	1	7	0
4930539N22Rik	4930539N22Rik	12	5	3	23	4	8	48	17	23	11	4	6
4930540M03Rik	4930540M03Rik	0	0	0	0	0	0	0	0	0	0	0	0
4930542C21Rik	4930542C21Rik	0	0	0	0	0	0	0	0	0	0	0	3
4930542D17Rik	4930542D17Rik	0	0	1	0	3	0	9	0	0	0	0	4
4930542H20Rik	4930542H20Rik	0	0	0	0	0	0	0	0	0	0	0	0
4930543E12Rik	4930543E12Rik	0	0	0	0	0	0	0	0	0	0	0	0
4930544D05Rik	4930544D05Rik	0	0	0	0	0	0	0	0	0	0	0	0
4930544G11Rik	4930544G11Rik	0	0	4	0	0	0	0	0	0	0	0	0
4930544M13Rik	4930544M13Rik	0	0	0	0	0	0	0	0	0	0	0	0
4930544O15Rik	4930544O15Rik	9	59	23	21	11	25	10	30	12	31	36	13
4930545E07Rik	4930545E07Rik	0	0	0	0	0	0	0	0	0	0	0	0
4930545H06Rik	4930545H06Rik	0	0	0	0	0	0	0	0	0	0	0	0
4930545L23Rik	4930545L23Rik	6	0	32	17	13	20	25	13	6	41	46	51
4930546C10Rik	4930546C10Rik	0	0	0	0	0	3	0	0	0	0	0	0
4930546K05Rik	4930546K05Rik	0	2	4	9	0	13	0	26	8	8	5	4
4930547C10Rik	4930547C10Rik	0	0	0	0	0	0	24	0	0	0	0	0
4930547E08Rik	4930547E08Rik	0	8	3	0	0	0	2	2	0	5	0	0
4930547E14Rik	4930547E14Rik	6	26	3	3	3	0	3	11	1	6	8	0
4930547N16Rik	4930547N16Rik	61	140	45	122	90	71	64	26	57	100	244	71
4930548G14Rik	4930548G14Rik	0	0	0	0	0	0	0	0	0	0	0	0
4930548H24Rik	4930548H24Rik	0	0	5	0	0	3	0	0	0	0	0	0
4930548J01Rik	4930548J01Rik	1	1	0	5	6	0	3	0	0	3	0	0
4930548K13Rik	4930548K13Rik	0	0	0	0	0	0	0	0	0	0	0	0
4930549C01Rik	4930549C01Rik	0	0	0	0	0	0	0	0	0	0	0	0
4930549G23Rik	4930549G23Rik	294	212	231	171	307	235	257	297	182	161	175	236
4930550C14Rik	4930550C14Rik	29	0	19	9	4	18	49	3	9	9	22	52
4930550L24Rik	4930550L24Rik	0	0	0	0	0	0	0	0	0	2	0	0
4930552N02Rik	4930552N02Rik	0	0	0	0	0	0	0	0	0	0	0	0
4930552P12Rik	4930552P12Rik	14	0	13	1	4	2	19	2	1	6	26	14
4930553E22Rik	4930553E22Rik	0	0	0	2	1	0	0	0	0	0	0	0
4930554C24Rik	4930554C24Rik	0	0	0	0	0	0	0	0	0	0	0	0
4930555B11Rik	4930555B11Rik	0	0	0	0	0	0	0	0	0	0	0	0
4930555G01Rik	4930555G01Rik	32	163	220	77	166	125	97	215	119	86	178	196
4930555I21Rik	4930555I21Rik	138	64	53	23	80	31	70	36	24	44	69	39
4930556C24Rik	4930556C24Rik	0	0	0	0	0	0	0	0	0	0	0	0
4930556G01Rik	4930556G01Rik	0	5	0	0	0	0	0	0	0	0	0	0
4930556J02Rik	4930556J02Rik	0	0	0	0	0	0	0	0	0	0	0	0
4930556M19Rik	4930556M19Rik	16	41	34	39	28	21	40	53	37	40	19	35
4930556N09Rik	4930556N09Rik	0	0	0	0	0	0	0	0	0	0	0	0
4930557A04Rik	4930557A04Rik	0	0	0	0	0	0	0	0	0	0	0	0
4930557J02Rik	4930557J02Rik	0	0	0	0	1	0	0	5	0	0	0	6
4930558C23Rik	4930558C23Rik	0	0	0	0	0	0	0	0	0	0	0	0
4930558G05Rik	4930558G05Rik	0	0	0	0	0	0	0	0	0	0	0	0
4930558J18Rik	4930558J18Rik	0	0	8	4	9	21	10	16	1	12	0	0
4930558K02Rik	4930558K02Rik	24	22	8	11	19	23	31	5	13	22	37	12
4930562C15Rik	4930562C15Rik	0	0	0	0	4	1	2	4	4	4	0	0
4930562F07Rik	4930562F07Rik	59	82.9996	54	56	53.9991	59	45	47.9984	30	41	67.9994	109
4930563D23Rik	4930563D23Rik	0	0	0	0	0	0	0	0	0	0	0	0
4930563E18Rik	4930563E18Rik	4	0	0	11	0	5	38	4	1	9	24	26
4930563E22Rik	4930563E22Rik	905	1310	1085	837	760	808	889	1027	831	569	779	809
4930563F08Rik	4930563F08Rik	22	39	58	34	40	13	81	97	48	66	50	165
4930563M20Rik	4930563M20Rik	0	2	0	0	0	0	0	5	1	3	0	0
4930564B18Rik	4930564B18Rik	0	0	0	0	0	7	0	0	0	0	0	0
4930564D02Rik	4930564D02Rik	0	0	0	0	0	0	0	0	0	0	0	0
4930564G21Rik	4930564G21Rik	0	0	3	0	0	0	0	0	0	2	0	0
4930564K09Rik	4930564K09Rik	40	22	25	20	24	18	38	33	23	22	17	29
4930565A17	4930565A17	0	0	8	2	4	12	7	5	7	3	0	35
4930565D16Rik	4930565D16Rik	0	0	0	0	0	0	0	0	0	0	0	0
4930565N06Rik	4930565N06Rik	3	21	7	4	2	3	8	2	7	8	7	8
4930567H12Rik	4930567H12Rik	0	0	8	2	0	1	0	0	0	2	0	0
4930567H17Rik	4930567H17Rik	0	0	0	0	0	0	0	0	0	0	0	0
4930567J20Rik	4930567J20Rik	16	4	11	5	5	24	7	0	6	9	8	0
4930567K20Rik	4930567K20Rik	0	14	3	14	5	10	7	7	3	2	5	6
4930568D16Rik	4930568D16Rik	0	0	0	0	0	0	0	0	0	0	0	0
4930568E12Rik	4930568E12Rik	2	6	1	1	0	0	2	1	0	0	0	8
4930568G15Rik	4930568G15Rik	0	0	0	1	14	6	10	0	0	1	0	0
4930568K20Rik	4930568K20Rik	2	0	5	5	3	5	0	3	5	5	0	5
4930570G19Rik	4930570G19Rik	578	1012	443	490	509	608	471	467	341	431	618	601
4930571K23Rik	4930571K23Rik	0	0	0	0	0	0	0	0	0	0	0	0
4930572J05Rik	4930572J05Rik	3182	2206	941	690	1173	1400	833	994	865	735	782	864
4930572K03Rik	4930572K03Rik	2	0	1	0	1	4	0	0	0	0	21	0
4930572O13Rik	4930572O13Rik	0	0	0	0	0	0	4	0	0	0	0	0
4930573O16Rik	4930573O16Rik	0	0	0	3	0	0	3	0	0	0	0	1
4930578C19Rik	4930578C19Rik	29	2	20	14	40	50	32	50	10	15	40	22
4930578E11Rik	4930578E11Rik	17	13	4	13	10	7	18	26	26	18	16	7
4930578I06Rik	4930578I06Rik	0	0	0	0	0	0	0	0	0	0	0	0
4930578M01Rik	4930578M01Rik	25	3	6	6	15	10	16	22	3	11	8	9
4930578N16Rik	4930578N16Rik	170	89	206	163	92	150	303	204	110	130	226	175
4930578N18Rik	4930578N18Rik	0	0	0	0	0	5	0	0	0	2	0	0
4930579C15Rik	4930579C15Rik	18	26	5	4	7	14	35	34	1	13	0	26
4930579F01Rik	4930579F01Rik	3	24	7	2	22	10	14	31	4	1	0	20
4930579G18Rik	4930579G18Rik	32	53	36	18	18.0029	27	53.0037	30	19.0004	37	20.0003	44
4930579G22Rik	4930579G22Rik	83	61	43	40	41	49	86	62	71	26	49	108
4930579G24Rik	4930579G24Rik	224	256	243	253	270	278	327	360	303	219	415	266
4930579K19Rik	4930579K19Rik	145	181	213	131	128	148	151	136	90	95	179	58
4930581F22Rik	4930581F22Rik	92	58	58	46	55	32	47	30	15	41	56	104
4930583H14Rik	4930583H14Rik	63	64	37	9	52	11	36	26	16	25	4	40
4930583K01Rik	4930583K01Rik	0	0	13	0	0	2	0	0	0	0	0	0
4930583P06Rik	4930583P06Rik	0	1	0	0	0	3	0	0	0	0	0	0
4930584F24Rik	4930584F24Rik	0	0	1	0	0	0	0	0	0	0	0	0
4930588N13Rik	4930588N13Rik	0	0	28	6	13	0	0	5	0	10	0	3
4930590J08Rik	4930590J08Rik	16	5	5	5	7	4	25	22	23	1	2	1
4930590L20Rik	4930590L20Rik	48	49	33	25	17	48	31	32	28	19	25	28
4930591A17Rik	4930591A17Rik	0	0	0	0	0	0	0	0	0	0	0	0
4930592A05Rik	4930592A05Rik	326	280.001	210.001	110	163	180.002	107	158	73.0011	88.0005	145.001	174
4930592I03Rik	4930592I03Rik	0	6	0	0	0	0	0	0	0	0	0	0
4930593A02Rik	4930593A02Rik	5	7	3	5	3	9	12	5	2	2	5	4
4930593C16Rik	4930593C16Rik	12	28	7	5	17	16	12	5	18	8	5	0
4930594C11Rik	4930594C11Rik	0	45	14	9	15	6	55	36	38	16	34	28
4930595M18Rik	4930595M18Rik	0	0	0	0	0	0	0	0	0	0	0	0
4930596D02Rik	4930596D02Rik	0	0	0	0	0	0	0	0	0	0	0	0
4930596M17Rik	4930596M17Rik	0	0	0	0	0	0	0	0	0	0	0	0
4930597G03Rik	4930597G03Rik	0	0	0	0	0	0	0	0	0	0	0	0
4930598F16Rik	4930598F16Rik	0	0	0	0	0	0	0	0	0	0	0	0
4930599N23Rik	4930599N23Rik	9	11	8	6	16	6	3	3	4	7	0	11
4931402G19Rik	4931402G19Rik	63	28	31	18	23	30	65.0022	50	38	56	49.0004	54
4931403E22Rik	4931403E22Rik	0	0	6	1	4	3	0	0	0	7	4	6
4931403G20Rik	4931403G20Rik	2.99894	26	7.99931	21.9994	10	15.9992	27.9993	21.9993	4.99962	12.9994	25.9995	1.99935
4931406B18Rik	4931406B18Rik	35	56	69	53	65	28	83	70	52	72	60	86
4931406C07Rik	4931406C07Rik	829	866	751	564.988	740	636	888	740	615	449	599	816
4931406H21Rik	4931406H21Rik	6	11	62	62	13	44	138	94	48	69	54	56
4931406P16Rik	4931406P16Rik	3616	2572	1892	1973	2124	2828	2440	1823	1650	1465	920	1823
4931407G18Rik	4931407G18Rik	0	0	0	0	0	0	0	0	0	0	0	0
4931408A02Rik	4931408A02Rik	397	529	422	219	419	370	355	271	332	211	259	292
4931408C20Rik	4931408C20Rik	0	0	0	0	0	0	0	0	0	0	0	0
4931408D14Rik	4931408D14Rik	19	11	26	12	23	14	3	14	3	19	27	0
4931409K22Rik	4931409K22Rik	1	12	17	3	4	0	0	0	0	3	0	7
4931414P19Rik	4931414P19Rik	260	203	197	155	158	179	207	171	71	77	223	97
4931417E11Rik	4931417E11Rik	0	0	0	0	0	0	0	0	0	0	0	0
4931417G12Rik	4931417G12Rik	45	24	6	16	22	4	33	45	15	12	0	35
4931419H13Rik	4931419H13Rik	0	3	0	0	0	2	0	0	0	0	0	0
4931420L22Rik	4931420L22Rik	0	0	1	0	0	0	4	2	1	0	0	2
4931423N10Rik	4931423N10Rik	18	0	20	25	0	4	8	3	0	9	0	30
4931428F04Rik	4931428F04Rik	3015	3265	2184	2058	2177	3135	1759	1867	1404	1928	1682	1479
4931428L18Rik	4931428L18Rik	0	2	8	2	1	2	8	6	4	0	5	3
4931429I11Rik	4931429I11Rik	17	0	0	3	0	3	0	21	0	7	0	0
4931429L15Rik	4931429L15Rik	10	6	15	0	5	3	13	7	6	3	3	12
4931429P17Rik	4931429P17Rik	0	10	3	0	0	0	0	0	1	10	0	11
4931430N09Rik	4931430N09Rik	34	172	101	106	74.0006	54	189.001	87	62.0001	137	53.0027	198
4931431B13Rik	4931431B13Rik	3	0	0	0	2	3	0	0	0	2	0	5
4931431C16Rik	4931431C16Rik	50	16	16	9	30	23	29	8	23	12	32	4
4931431F19Rik	4931431F19Rik	0	0	0	0	0	0	0	0	0	0	0	0
4931440F15Rik	4931440F15Rik	113	217	74	93	68	85	151.052	152.134	120	84	38	100
4931440J10Rik	4931440J10Rik	0	26	4	13	28	13	10	24	10	28	25	22
4931440L10Rik	4931440L10Rik	0	0	0	0	0	0	0	0	0	0	0	0
4931440P22Rik	4931440P22Rik	38	93	32	40	75	49	60	47	51	39	30	34
4932411E22Rik	4932411E22Rik	0	1	1	12	8	12	9	0	0	4	0	0
4932411G14Rik	4932411G14Rik	5	0	0	2	7	1	5	0	15	3	13	3
4932411L15	4932411L15	3320	4989	3995	3213	3471	2414	6881	5196	4407	4996	6438	6699
4932411N23Rik	4932411N23Rik	27	24	30	26	19	5	56	33	42	20	53	36
4932412D23Rik	4932412D23Rik	110	0	59	16	34	27	62	54	0	9	62	27
4932412H11Rik	4932412H11Rik	19	52	19	7	14	1	18	8	8	15	0	20
4932413F04Rik	4932413F04Rik	0	1	15	14	9	23	15	9	0	11	0	48
4932414J04Rik	4932414J04Rik	0	0	0	0	0	1	0	0	0	0	0	0
4932414N04Rik	4932414N04Rik	4	2	2	3	1	4	2	0	1	2	0	1
4932415G12Rik	4932415G12Rik	2256	1554	1945	1399	2294	2016	1569	2454	1147	1307	1089	1598
4932415M13Rik	4932415M13Rik	0	0	0	0	0	0	0	0	0	0	0	0
4932416H05Rik	4932416H05Rik	489	479	430	347	329	389	282	345	279	240	327.001	381
4932416K20Rik	4932416K20Rik	0	0	0	0	0	0	0	0	0	0	0	0
4932418E24Rik	4932418E24Rik	157	66	38	104	59	71	44	45	85	43	22	24
4932425I24Rik	4932425I24Rik	30	0	28	28	5	7	23	36	33	19	0	43
4932429P05Rik	4932429P05Rik	0	0	0	0	0	0	0	0	0	0	0	0
4932435O22Rik	4932435O22Rik	103	19	32	29	3	34	14	55	78	97	54	115
4932438A13Rik	4932438A13Rik	12469	14347	10166	7802	9052	9062	9763	7770	5456	6322	5176	9589
4932438H23Rik	4932438H23Rik	149	96	59	76	88	81	38	64	47	70	10	0
4932441B19Rik	4932441B19Rik	0	0	0	0	0	0	0	0	0	0	0	0
4932441J04Rik	4932441J04Rik	0	11	7	9	13	25	10	22	5	10	5	27
4932443I19Rik	4932443I19Rik	34	54	8	15	25	29	13	25	10	15	3	64
4932702P03Rik	4932702P03Rik	1	0	0	0	0	0	2	4	0	0	0	0
4933400A11Rik	4933400A11Rik	0	0	7	0	0	0	0	0	0	3	0	0
4933400B14Rik	4933400B14Rik	0	0	1	0	0	0	0	0	6	0	0	0
4933400C05Rik	4933400C05Rik	63	28	54.001	31.001	17.0013	43.0011	42.0011	23.0009	26.0007	40	16.0009	35
4933400C23	4933400C23	0	0	0	9	0	1	2	2	7	4	31	24
4933400F21Rik	4933400F21Rik	76	43	112	39	76	33	44	48	10	48	84	91
4933400L20Rik	4933400L20Rik	0	0	0	0	0	0	0	0	0	0	0	0
4933401B06Rik	4933401B06Rik	0	0	0	0	0	0	0	0	0	0	0	0
4933401D09Rik	4933401D09Rik	1	9	9	0	7	8	1	1	5	6	0	13
4933401H06Rik	4933401H06Rik	0	0	0	0	0	0	0	0	0	0	3	0
4933401P06Rik	4933401P06Rik	31	0	10	3	0	0	0	0	3	5	3	0
4933402C06Rik	4933402C06Rik	0	0	0	0	0	4	0	0	10	0	0	0
4933402D24Rik	4933402D24Rik	55	10	14	27	12	21	13	20	5	36	34	31
4933402E13Rik	4933402E13Rik	0	0	0	0	0	0	0	0	0	0	0	0
4933402J07Rik	4933402J07Rik	0	0	0	0	0	0	0	0	0	0	0	0
4933402J10Rik	4933402J10Rik	0	0	0	0	0	0	0	0	0	0	0	0
4933402J15Rik	4933402J15Rik	0	0	0	0	0	0	0	0	0	0	0	0
4933402N03Rik	4933402N03Rik	0	0	0	0	0	0	0	0	0	0	0	0
4933402N22Rik	4933402N22Rik	0	0	0	0	0	0	0	0	0	0	0	0
4933402P03Rik	4933402P03Rik	0	0	0	0	3	0	0	0	0	0	8	0
4933403F05Rik	4933403F05Rik	3665	4094	3790	3157	3242	3205	3755	3192	2462	2569	1883	3497
4933403G14Rik	4933403G14Rik	694	650	531	517	588	508	547	498	185	312	632	660
4933403O08Rik	4933403O08Rik	0	0	0	0	0	0	0	0	0	0	0	0
4933404G15Rik	4933404G15Rik	0	0	0	0	0	0	0	0	0	0	0	0
4933404K08Rik	4933404K08Rik	0	2	2	1	8	4	4	1	3	1	7	1
4933404M02Rik	4933404M02Rik	17	57	23	24	0	34	13	34	18	15	30	30
4933404O12Rik	4933404O12Rik	940	585	475	584	564	882	421	1121	537	878	524	620
4933405D12Rik	4933405D12Rik	5	29	32	19	8	7	19	50	23	23	21	39
4933405E24Rik	4933405E24Rik	0	0	0	0	0	0	0	0	0	0	0	0
4933405L10Rik	4933405L10Rik	35	27	6	7	15	10	15	22	7	9	30	0
4933405O20Rik	4933405O20Rik	0	0	0	0	0	0	0	0	0	0	0	0
4933406C10Rik	4933406C10Rik	16	55	40	15	32	20	49	11	28	15	38	32
4933406D12Rik	4933406D12Rik	0	0	0	0	0	0	0	0	0	0	0	0
4933406F09Rik	4933406F09Rik	136	66	18	24	5	30	24	6	48	17	0	0
4933406G16Rik	4933406G16Rik	0	0	0	0	0	0	0	0	0	0	0	0
4933406I18Rik	4933406I18Rik	80	57	35	54	42	49	66	56	70	29	48	36
4933406J08Rik	4933406J08Rik	0	0	0	0	0	0	0	0	0	9	0	0
4933406J10Rik	4933406J10Rik	12	0	7	0	1	0	5	0	11	10	5	3
4933406K04Rik	4933406K04Rik	0	0	1	0	0	0	0	6	0	2	0	0
4933406M09Rik	4933406M09Rik	0	0	0	0	0	0	0	0	0	0	0	0
4933407C03Rik	4933407C03Rik	28442	28059	12839	13828	16168	20581	13570	15182	14750	12159	15145	14249
4933407E24Rik	4933407E24Rik	12	1	3	0	0	0	0	0	0	1	0	2
4933407G14Rik	4933407G14Rik	0	1	0	0	0	0	4	0	0	0	0	0
4933407H18Rik	4933407H18Rik	550	631	514	430	553	511	649	569	388	463	458	628
4933407I05Rik	4933407I05Rik	18	16	12	9	6	0	6	16	2	8	0	11
4933407K13Rik	4933407K13Rik	254	219	151	207	163	148	271	253	130	218	295	199
4933407L21Rik	4933407L21Rik	350	503	321	389	521	569	344	287	394	204	312	269
4933407P14Rik	4933407P14Rik	0	0	0	1	0	0	0	0	0	0	0	0
4933408B17Rik	4933408B17Rik	4	23	15	0	4	4	30	2	0	7	13	16
4933408J17Rik	4933408J17Rik	40	29	41	14	39	38	18	28	41	29	71	14
4933408N05Rik	4933408N05Rik	52	49	60	21	64	51	96	57	41	73	42	87
4933409G03Rik	4933409G03Rik	0	0	0	0	0	0	0	0	0	0	0	0
4933409K07Rik	4933409K07Rik	12	12	11	5	0	5	7	2	9	13	10	10
4933411E08Rik	4933411E08Rik	61	35	21	27	9	21	12	44	31	23	20	20
4933411G06Rik	4933411G06Rik	0	0	0	0	0	0	0	0	0	0	0	0
4933411G11Rik	4933411G11Rik	3	4	4	0	0	5	0	0	0	0	0	0
4933411K16Rik	4933411K16Rik	2	0	0	0	0	0	0	0	0	0	0	0
4933411K20Rik	4933411K20Rik	3078	2644	2174	2199	2682	2266	2453	2169	1928	1515	1606	2114
4933412E12Rik	4933412E12Rik	667	543	458	467	676	645	821	559	373	444	363	517
4933412E24Rik	4933412E24Rik	0	0	0	0	0	0	0	0	0	0	0	0
4933412O06Rik	4933412O06Rik	168	273	236	200	251	225	259	189	141	113	196	241
4933413G19Rik	4933413G19Rik	45	49.417	3.43549	26.5064	2.10705	29.4546	5	15	0	5	23	31.4786
4933413J09Rik	4933413J09Rik	0	1	12	6	0	2	23	24	0	5	107	30
4933413L06Rik	4933413L06Rik	8	19	11	7	15	5	10	5	8	17	19	25
4933415F23Rik	4933415F23Rik	0	0	0	0	3	8	2	0	0	0	0	0
4933416C03Rik	4933416C03Rik	0	0	2	2.00564	0	1.00538	5.00052	0	0	4.00085	10	8.00101
4933416E03Rik	4933416E03Rik	0	0	0	0	0	0	0	0	0	0	0	0
4933416I08Rik	4933416I08Rik	45	34	19	41	30	14	25	70	15	26	40	34
4933416M06Rik	4933416M06Rik	0	0	0	0	0	0	0	0	0	0	0	0
4933416M07Rik	4933416M07Rik	24	8	21	4	4.00017	5	12.0002	13	16.0001	8	5.00008	0
4933417A18Rik	4933417A18Rik	0	0	0	0	0	0	0	0	0	0	0	0
4933417D19Rik	4933417D19Rik	153	147	70	93	75	126	128	143	53	103	113	110
4933417E11Rik	4933417E11Rik	0	26	8	0	0	9	0	9	0	0	0	0
4933417G07Rik	4933417G07Rik	0	0	0	1	1	1	0	0	0	0	0	0
4933417O13Rik	4933417O13Rik	0	25	5	13	23	18	4	2	35	2	23	36
4933421E11Rik	4933421E11Rik	3417	3364	2945	2563	2922	2427	3915	3100	1664	2027	2400	3021
4933421I07Rik	4933421I07Rik	0	0	0	0	0	0	4	0	0	0	0	0
4933421O10Rik	4933421O10Rik	1247	1194	949	612	672	780	918	821	478	539	863	1005
4933422A05Rik	4933422A05Rik	0	0	2	0	0	1	0	0	0	0	0	0
4933422H20Rik	4933422H20Rik	26	24	16	8	10	36	3	14	24	5	1	2
4933424B01Rik	4933424B01Rik	2216	1617	1531	1343	1573	1823	1605	1704	1292	1309	1247	1571
4933424G05Rik	4933424G05Rik	3	4	7	7	19	7	27	23	15	29	65	1
4933424G06Rik	4933424G06Rik	20	21	11	7	2	6	23	13	15	22	16	30
4933425B07Rik	4933425B07Rik	4	0	0	1	0	0	0	0	0	1	0	0
4933425H06Rik	4933425H06Rik	0	0	0	0	4	0	0	0	0	0	0	0
4933425L06Rik	4933425L06Rik	0	0	9	2	0	6	0	9	0	10	0	0
4933425O20Rik	4933425O20Rik	0	0	0	0	0	0	0	0	0	2	0	0
4933426D04Rik	4933426D04Rik	48	33	32	32	19	10	53	30	29	32	27	26
4933426M11Rik	4933426M11Rik	2313	1017	1147	1292	1353	1741	1366	1115	720	1090	532	1044
4933427D06Rik	4933427D06Rik	7	5	0	0	0	3	1	0	1	4	3	1
4933427D14Rik	4933427D14Rik	1663	1565	985	870	870	1103	1105	937	467	842	598	960
4933427E11Rik	4933427E11Rik	4	21	23	13	7	17	3	15	0	2	96	7
4933427E13Rik	4933427E13Rik	0	0	2	0	0	0	0	0	0	0	0	0
4933427G17Rik	4933427G17Rik	45	0	19	9	6	7	18	18	0	8	0	22
4933427I22Rik	4933427I22Rik	5	1	1	5	0	6	0	0	5	5	0	18
4933428C19Rik	4933428C19Rik	0	0	0	0	0	2	0	1	3	0	0	0
4933429K18Rik	4933429K18Rik	0	0	0	0	0	0	0	0	0	0	0	0
4933429O19Rik	4933429O19Rik	0	0	0	0	0	0	0	0	0	0	0	0
4933430H15Rik	4933430H15Rik	1510	1891	1056	981	1159	1167	1124	933	783	689	587	917
4933430H16Rik	4933430H16Rik	0	0	0	0	0	0	0	0	0	0	0	0
4933430I17Rik	4933430I17Rik	58	23	19	12	9	5	20	8	19	0	0	9
4933430M04Rik	4933430M04Rik	0	8	3	2	0	5	0	0	0	0	0	0
4933430N04Rik	4933430N04Rik	0	0	0	0	0	0	0	0	0	0	0	0
4933431E20Rik	4933431E20Rik	5355	5135	3363	2871	3511	3897	3280	3302	2199	2763	2763	2791
4933431G14Rik	4933431G14Rik	3	10	12	8	7	1	1	5	33	15	45	14
4933432B09Rik	4933432B09Rik	84	294	115	116	105	104	178	136	62	98	81	123
4933432G23Rik	4933432G23Rik	0	0	0	0	0	0	0	0	0	0	0	0
4933432I03Rik	4933432I03Rik	0	0	0	6	0	3	4	0	0	3	0	0
4933432I09Rik	4933432I09Rik	4	7	2	5	0	2	16	1	0	0	0	12
4933433C11Rik	4933433C11Rik	0	0	8	0	0	0	0	0	0	3	0	0
4933433F19Rik	4933433F19Rik	0	0	0	0	0	0	0	0	0	0	0	0
4933433G15Rik	4933433G15Rik	0	9	6	1	12	7	25	0	10	4	0	5
4933433G19Rik	4933433G19Rik	339	195	197	203	285	287	190	232	133	147	206	175
4933433H22Rik	4933433H22Rik	0	0	0	0	6	0	0	5	0	0	0	0
4933433P14Rik	4933433P14Rik	5629	5574	4989	3692	4924	4557	4778	5064	3133	3019	2822	4460
4933434E20Rik	4933434E20Rik	7953	7245	6421	5024	6441	6402	6760	6759	4704	4322	3429	5654
4933434I20Rik	4933434I20Rik	0	0	0	0	0	0	0	0	0	0	0	0
4933436C20Rik	4933436C20Rik	7	0	20	1	16	22	21	0	0	9	19	10
4933436E23Rik	4933436E23Rik	0	0	0	0	0	0	0	0	0	0	0	0
4933436H12Rik	4933436H12Rik	0	0	0	0	0	0	0	0	0	0	0	0
4933436I01Rik	4933436I01Rik	0	0	0	0	0	0	0	0	0	0	0	0
4933437F05Rik	4933437F05Rik	51	36	16	29	31	24	2	44	18	16	35	30
4933438B17Rik	4933438B17Rik	0	1	0	0	0	2	0	1	0	0	0	0
4933438K21Rik	4933438K21Rik	0	1	6	2	0	1	24	1	0	7	9	26
4933439C10Rik	4933439C10Rik	1657	2727	1149	1037	1040	1053	1471	1337	1144	1174	1576	1402
4933439F18Rik	4933439F18Rik	4724	3678	3049	3408	3796	3642	2863	2649	2320	2612	2245	2364
4933439K11Rik	4933439K11Rik	0	0	0	7	0	0	6	0	0	0	0	0
4933440J02Rik	4933440J02Rik	0	0	0	0	0	0	0	0	0	0	0	0
4933440M02Rik	4933440M02Rik	0	0	0	0	0	0	0	0	0	0	0	0
5031410I06Rik	5031410I06Rik	63	81	79	127	31	24	74	66	64	76	129	89
5031414D18Rik	5031414D18Rik	14	138	48	33	70	81	155	58	71	50	0	48
5031425E22Rik	5031425E22Rik	1479	2236	1037	996	946	876	992	1224	922	827	1055	890
5031425F14Rik	5031425F14Rik	0	0	3	2	14	2	2	10	0	1	0	9
5031426D15Rik	5031426D15Rik	1515	2386	1927	1520	1368	840	2719	1637	1014	1704.02	2187	1751
5031434C07Rik	5031434C07Rik	28	0	30	7	0	3	0	0	0	4	0	9
5031434O11Rik	5031434O11Rik	87	96	96	116	74	79	85	101	50	77	42	100
5031439G07Rik	5031439G07Rik	10013	8075	4814	4853	4415	6429	4309	4212	3886	4335	3881	3737
5033403H07Rik	5033403H07Rik	0	0	0	0	0	1	0	0	0	0	0	0
5033404E19Rik	5033404E19Rik	0	0	8	0	19	24	9	6	0	4	44	8
5033406O09Rik	5033406O09Rik	79	0	55	50	43	24	61	23	18	25	118	12
5033411D12Rik	5033411D12Rik	281	460	293	279	270	391	452	421	252	314	383	393
5033414D02Rik	5033414D02Rik	2505	2931	2998	2564	2902	2307	3042	3145	1785	1943	2007	3130
5133401N09Rik	5133401N09Rik	2058	2271	1838	1426	1692	1828	1483	2007	1153	1199	1025	1343
5330411J11Rik	5330411J11Rik	0	0	0	0	0	0	0	0	0	0	0	0
5330413P13Rik	5330413P13Rik	14	0	3	0	67	19	0	1	0	22	0	0
5330417C22Rik	5330417C22Rik	1721	1783	924	1007	1153	1325	964	1153	1077	960	965	956
5330426P16Rik	5330426P16Rik	739	527	427	544	457	490	669	468	454	379	435	505
5330434G04Rik	5330434G04Rik	1487	2163	1745	1310	1467	1161	1948	1792	1483	1250	1302	1951
5330437I02Rik	5330437I02Rik	84	43	138	94	66	79	21	167	10	46	141	100
5330439B14Rik	5330439B14Rik	4.00069	1.00057	0	0	4.00004	5.00095	1.00011	0	1.00166	0	0	5.00118
5430401F13Rik	5430401F13Rik	0	0	0	0	0	0	0	0	0	0	0	0
5430402E10Rik	5430402E10Rik	0	0	0	0	0	0	0	0	0	0	0	0
5430402O13Rik	5430402O13Rik	122	49.9997	78.9998	35.9998	47.9999	72.9997	66.9998	57.9998	42.9997	52.9999	16	34
5430403N17	5430403N17	3	0	0	0	0	0	0	0	0	0	0	0
5430405G05Rik	5430405G05Rik	331	664	244	228	258	391	180	221	225	184	253	118
5430405H02Rik	5430405H02Rik	959	1188	694	544	574	680	692	718	718	383	598	636
5430407P10Rik	5430407P10Rik	242	187	125	93	147	235	137	173	236	179	196	98
5430411K18Rik	5430411K18Rik	2392	1902	1392	1239	1411	1398	1605	1376	895	1048	789	1402
5430416N02Rik	5430416N02Rik	649	615	549	444	629	595	616	633	505	300	577	491
5430416O09Rik	5430416O09Rik	13	3	31	27	29	32	11	38	36	24	5	37
5430417L22Rik	5430417L22Rik	20033	13550	8633	8289	12586	8912	14382	10804	8988	7154	6840	6621
5430419D17Rik	5430419D17Rik	0	0	0	0	0	0	0	0	0	0	0	0
5430421F17Rik	5430421F17Rik	9	11	4	10	14	4	44	20	2	8	2	9
5430421N21Rik	5430421N21Rik	5.9997	19	7	0	0	2	0	8.6897	0	0	0	0
5430425J12Rik	5430425J12Rik	0	0	0	0	0	0	0	0	0	0	0	0
5430427M07Rik	5430427M07Rik	0	2	0	4	7	0	8	0	0	0	4	0
5430427O19Rik	5430427O19Rik	21	46	65	27	23	23	49	7	20	37	107	70
5430428K19Rik	5430428K19Rik	0	0	0	0	0	2	0	0	0	0	0	0
5430434I15Rik	5430434I15Rik	0	0	0	0	0	0	0	0	0	0	0	0
5430435G22Rik	5430435G22Rik	694	577	661	522	714	909	529	625	445	633	447	672
5430437J10Rik	5430437J10Rik	28	38	31	31	16	19	75	40	27	25	37	33
5430437P03Rik	5430437P03Rik	9460	8134	5826	5841	7111	7380	5290	5474	4866	4189	4021	5071
5430440P10Rik	5430440P10Rik	5	21	18	11	2	3	21	8	24	16	20	22
5530400C23Rik	5530400C23Rik	0	0	0	0	0	0	0	0	0	0	0	0
5530401A14Rik	5530401A14Rik	19	12	41	50	14	6	127	9	71	25	45	37
5530601H04Rik	5530601H04Rik	947	1320	1059	775	975	785	1606	1344	522	685	865	826
5730403B10Rik	5730403B10Rik	43598	35294	27101	24251	29655	32586	26017	26307	20825	20887	17645	24392
5730403I07Rik	5730403I07Rik	46	62	60	93	71	36	120	65	47	38	69	14
5730405O15Rik	5730405O15Rik	60	52	48	48	23	35	42	105	52	85	80	43
5730408K05Rik	5730408K05Rik	98	112	69	72	79	63	62	100	87.6413	39	83	110
5730409E04Rik	5730409E04Rik	2729	2488	1591	1500	1738	1855	1809	1401	1414	939	1205	1484
5730412P04Rik	5730412P04Rik	0	4	5	1	0	5	4	10	8	8	0	3
5730416F02Rik	5730416F02Rik	0	0	0	0	0	0	0	0	0	0	0	0
5730419I09Rik	5730419I09Rik	4931	3690	3056	3056	2990	2639	4012	3244	2066	2558	3122	3140
5730420D15Rik	5730420D15Rik	0	7	0	9	16	7	4	2	14	7	1	2
5730422E09Rik	5730422E09Rik	26	7	7	24	3	15	39	12	14	15	110	59
5730435O14Rik	5730435O14Rik	0	0	0	0	0	0	1	0	0	0	0	5
5730437N04Rik	5730437N04Rik	4424	7629	1261	1542	1425	1752	2368	1711	1558	918	1028	1094
5730455O13Rik	5730455O13Rik	3041	2982	3067	2642	3370	2781	4193	3505	2097	2133	2558	3397
5730455P16Rik	5730455P16Rik	9052	8264	7216	5985	7601	7622	6618	7426	5387	5033	5331	7197
5730457N03Rik	5730457N03Rik	0	0	0	0	0	0	0	0	0	0	0	0
5730460C07Rik	5730460C07Rik	0	0	0	0	0	0	0	0	0	0	0	0
5730469M10Rik	5730469M10Rik	17635	15226	14407	11928	15951	14212	13462	14214	10079	9586	10752	14778
5730480H06Rik	5730480H06Rik	125	148	133	126	133	142	184	199	92	96	244	164
5730494M16Rik	5730494M16Rik	14839	15190	11045	9855	12343	12126	13700	12439	9833	8926	9257	9981
5730494N06Rik	5730494N06Rik	8375	8215	8001	6055	8077	7179	8237	8244	5400	4849	5463	8347
5730507C01Rik	5730507C01Rik	963	788	641	624	800	641	764	682	528	607	698	945
5730508B09Rik	5730508B09Rik	3991	3119	3404	3007	3559	2748	4071	3501	2129	2631	3026	3678
5730522E02Rik	5730522E02Rik	248	152	216	200	154	214	129	231	87	154	222	213
5730528L13Rik	5730528L13Rik	2180	1824	2008	1679	1977	2302	1830	2135	1161	1375	1514	2065
5730559C18Rik	5730559C18Rik	317	369	162	207	238	221	187	181	87	154	199	178
5730577I03Rik	5730577I03Rik	565	424	405	357	455	344	520	464	421	376	385	495
5730590G19Rik	5730590G19Rik	35	0	13	3	0	1	28	18	0	29	16	25
5830403L16Rik	5830403L16Rik	0	0	6	0	15	9	13	30	0	9	0	0
5830403M04Rik	5830403M04Rik	294	392	292	179	268	184	375	253	145	114	161	254
5830411N06Rik	5830411N06Rik	0	0	0	0	0	3	0	0	0	0	0	0
5830415F09Rik	5830415F09Rik	403	392	290	251	242	465	267	273	219	247	267	396
5830416I19Rik	5830416I19Rik	91	119	71	77	102	59	137	108	59	35	192	65
5830416P10Rik	5830416P10Rik	61	51	43	64	37	47	56	79	85	66	81	78
5830417I10Rik	5830417I10Rik	704	1003	650	528	661	442	910	651	563	452	635	580
5830418K08Rik	5830418K08Rik	1193	1789	1136	1043	1172	978	1550	1174	884	956	1115	1435
5830418P13Rik	5830418P13Rik	55	176	215	93	139	176	65	140	99	97	29	144
5830428M24Rik	5830428M24Rik	0	0	0	0	0	0	0	0	0	0	0	0
5830432E09Rik	5830432E09Rik	66	51	29	25	42	73	30	35	24	31	9	45
5830433M19Rik	5830433M19Rik	2016	1987	1856	1505	1793	1855	2672	2004	1321	1377	1092	2434
5830473C10Rik	5830473C10Rik	4	8	19	9	28	6	8	38	1	5	1	49
5930403L14Rik	5930403L14Rik	594	495	422	555	417	638	375	416	146	396	292	429
5930412G12Rik	5930412G12Rik	252	285	109	160	225	175	125	108	103	109	210	251
5930416I19Rik	5930416I19Rik	1664	1473	1054	1028	1449	1594	1334	1357	1158	891	1359	1023
5930434B04Rik	5930434B04Rik	7263	6608	4887	4191	5558	5608	5016	4041	4428	3623	3339	4181
5930438M14	5930438M14	0	0	4	0	26	2	0	0	0	0	0	57
6030405A18Rik	6030405A18Rik	81	59	101	70	174	80	120	90	77	76	56	65
6030407O03Rik	6030407O03Rik	17	29	5	7	14	13	3	22	3	24	28	1
6030408B16Rik	6030408B16Rik	23	7	46	16	16	10	14	23	18	17	26	30
6030419C18Rik	6030419C18Rik	3082	2107	1022	976	1043	1326	990	1042	1021	781	648	745
6030422M02Rik	6030422M02Rik	468	751	438	322	352	297	728	523	468	622	546	744
6030429G01Rik	6030429G01Rik	125	180	80	38	47	98	76	50	95	48	68	31
6030440G07Rik	6030440G07Rik	24	73	61	40	42	26	43	69	51	48	49	75
6030446N20Rik	6030446N20Rik	1000	980	895	850	835	927	948	844	845	815	907	1295
6030458C11Rik	6030458C11Rik	4469	4257	2829	2695	3535	3344	2669	3062	2173	2281	2209	2857
6030466F02Rik	6030466F02Rik	0	0	0	0	0	0	0	0	0	0	0	0
6030468B19Rik	6030468B19Rik	16	5	0	0	0	0	8	21	0	5	0	0
6030498E09Rik	6030498E09Rik	7	0	6	5	32	5	12	1	7	1	0	1
6230400D17Rik	6230400D17Rik	90	162	180	99	92	56	122	131	100	100	284	136
6230409E13Rik	6230409E13Rik	5570	4028	3848	3291	3253	4081	4221	3051	2411	2460	2733	3407
6230427J02Rik	6230427J02Rik	317	322	105	196	144	341	198	173	187	143	141	206
6330403A02Rik	6330403A02Rik	2405	1621	1122	1374	1575	1652	1378	1119	918	980	1095	1035
6330403K07Rik	6330403K07Rik	22447	18386	11118	11595	19302	12706	17542	15402	12768	10700	12069	12127
6330406I15Rik	6330406I15Rik	157	63	63	119	79	134	143	181	80	74	154	103
6330407A03Rik	6330407A03Rik	2	11	16	19	0	11	30	11	30	5	49	12
6330407J23Rik	6330407J23Rik	16581	16073	9274	9693	10912	11956	10649	10050	8555	8463	9542	9995
6330408A02Rik	6330408A02Rik	927	469	411	525	501	572	427	438	510	393	350	350
6330409D20Rik	6330409D20Rik	156	322	125	108	182	125	164	113	118	112	105	65
6330409N04Rik	6330409N04Rik	11933	10363	10981	7726	11217	9644	11041	10994	6437	6674	6733	10444
6330410L21Rik	6330410L21Rik	95	83	70	35	70	24	71	38	16	16	9	55
6330415B21Rik	6330415B21Rik	424.003	765.003	420.002	409.002	209.003	156.002	980.003	592.002	495.002	451.002	447.001	730.002
6330416G13Rik	6330416G13Rik	2237	1967	1586	1070	1692	1564	1208	1448	893	1047	942	1245
6330418K02Rik	6330418K02Rik	242	419	321	268	346	330	405	409	152	157	238	239
6330439K17Rik	6330439K17Rik	13776	11006	7918	7642	8628	7443	8633	8211	5306	5216	6188	6493
6330503K22Rik	6330503K22Rik	4264	3315	2318	2027	2219	2110	2157	2376	1384	1792	1471	2452
6330512M04Rik	6330512M04Rik	2746	2930	1882	1440	2307	2697	1515	1715	1831	1358	1087	1531
6330527O06Rik	6330527O06Rik	13591	11198	9191	9247	10577	13171	10295	11858	5978	8584	7833	10351
6330545A04Rik	6330545A04Rik	161	173	76	94	52	130	89	100	135	70	80	102
6330549D23Rik	6330549D23Rik	65	142	82	92	51	55	123	80	149	50	63	126
6330578E17Rik	6330578E17Rik	8963	7162	5649	5293	6434	6884	6310	5436	3172	3904	4605	4939
6430411K18Rik	6430411K18Rik	80	241	175	112	148.335	89	110	122	96.632	109	228	169
6430527G18Rik	6430527G18Rik	7734	6404	3507	3566	3752	5080	3344	3636	2859	2869	2576	2744
6430531B16Rik	6430531B16Rik	22	0	19	38	23	11	48	26	73	14	15	20
6430548G04	6430548G04	200	279	138	131	134	130	212	152	141	184	182	197
6430548M08Rik	6430548M08Rik	14441	11236	8275	7106	7816	11251	6423	7319	5700	6521	5265	6343
6430550D23Rik	6430550D23Rik	102	47	69	98	45	58	40	67	55	35	129	43
6430562O15Rik	6430562O15Rik	359	486	335	285	434	503	262	349	343	293	201	292
6430571L13Rik	6430571L13Rik	1173	882	626	613	760	939	470	644	446	458	296	368
6430573F11Rik	6430573F11Rik	717	719	309	264	389	362	418	559	202	322	347	278
6430584L05	6430584L05	52	42	64	77	136	122	66	54	2	11	102	141
6430598A04Rik	6430598A04Rik	3860	2575	858	1171	1177	1925	647	1011	801	947	826	721
6430704M03Rik	6430704M03Rik	28784	21419	11927	13280	17395	15536	18305	13680	7982	10154	12348	12857
6430706D22Rik	6430706D22Rik	1893.23	1641.07	734.037	748.75	1592.48	989.628	1304.78	1635.09	510.475	993.567	1251.82	679.825
6530401N04Rik	6530401N04Rik	2050	1900	1728	1414	1877	1846	1917	1848	1602	1313	1501	1763
6530402F18Rik	6530402F18Rik	146.646	96.0414	86.8758	66.8932	77.7335	97.1294	46.234	87.0003	19.0001	49.5054	79	4
6530411M01Rik	6530411M01Rik	94	113	69	49	65	123	73	90	123	55	70	49
6530418L21Rik	6530418L21Rik	6595	5357	3800	4725	5308	4717	3828	3542	1968	2945	2861	3816
6530439I21	6530439I21	0	0	0	0	9	3	1	0	0	0	0	0
6720401G13Rik	6720401G13Rik	3654	4712	3554	2933	2427	2638	4326	3370	2679	2877	3003	2932
6720456B07Rik	6720456B07Rik	23795	23523	20313	19168	23545	23076	20701	20897	13852	13777	14264	16874
6720456H20Rik	6720456H20Rik	2202	1106	933	1257	1200	1604	1966	1589	1475	1604	1536	2308
6720463M24Rik	6720463M24Rik	201	336	234	125	351	268	396	295	166	204	101	216
6720468P15Rik	6720468P15Rik	18	21	49	49	91	30	28	84	48	43	41	51
6720483E21Rik	6720483E21Rik	55	22	15	15	12	24	86	33	29	47	58	0
6720489N17Rik	6720489N17Rik	251	419	233	148	238	219	363	341	269	218	359	214
6820408C15Rik	6820408C15Rik	386	395	409	281	329	321	409	400	463	280	283	291
6820431F20Rik	6820431F20Rik	23372	20740	25109	16981	19833	22736	20893	14946	13736	12771	17147	19582
7420426K07Rik	7420426K07Rik	0	0	0	0	0	0	0	0	0	0	0	0
7420461P10Rik	7420461P10Rik	0	0	0	0	0	0	0	0	0	0	28	0
7420700N18Rik	7420700N18Rik	0	0	0	0	0	0	0	0	0	0	0	0
7420701I03Rik	7420701I03Rik	0	0	0	0	0	0	0	0	0	0	0	0
7530416G11Rik	7530416G11Rik	14	19	40	7	12	5	49	19	23	25	14	30
7530420F21Rik	7530420F21Rik	0	7	2	4	0	0	0	13	0	2	0	0
7630403G23Rik	7630403G23Rik	0	0	1	0	0	0	0	0	0	2	0	0
8030411F24Rik	8030411F24Rik	0	0	0	0	0	0	0	0	0	0	0	0
8030423F21Rik	8030423F21Rik	66	129	93	59	59	60	59	161	87	90	81	145
8030423J24Rik	8030423J24Rik	4	8	4	4	3	6	14	5	27	5	26	10
8030442B05Rik	8030442B05Rik	0	7	16	21	4	20	18	18	6	3	7	18
8030443G20Rik	8030443G20Rik	236	230	163	122	187	137	151	85	109	80	79	103
8030462N17Rik	8030462N17Rik	459	482	239	162	310	562	546	318	144	230	161	365
8430403D17Rik	8430403D17Rik	17.0113	37.0086	21.0066	17.0041	23.0031	12.005	79.0046	19.0054	12.0049	52.0043	21.0041	44.0036
8430406I07Rik	8430406I07Rik	339	331	431	235	357	337	354	385	399	326	365	346
8430408G22Rik	8430408G22Rik	474	557	298	112	729	229	154	139	240	172	154	289
8430410A17Rik	8430410A17Rik	2685	2587	1841	1663	2107	2258	2144	1882	1282	1670	1473	2107
8430410K20Rik	8430410K20Rik	15401	12862	12271	9171	11812	12047	12172	11970	8698	8052	7413	10861
8430419L09Rik	8430419L09Rik	17896	14268	9348	10325	11578	14366	9194	9418	7007	7548	6553	6791
8430422H06Rik	8430422H06Rik	0	0	0	0	0	0	0	0	0	0	0	0
8430423G03Rik	8430423G03Rik	0	0	0	0	0	0	0	2	2	4	15	0
8430427H17Rik	8430427H17Rik	4183	3077	1964	1744	2026	2406	2409	1955	1055	1603	1258	1840
8430429K09Rik	8430429K09Rik	1117.07	1284	782.011	754.033	922.036	1046.06	1006	838.012	791.027	732	586.005	1075
8430431K14Rik	8430431K14Rik	1.0058	13.0002	1.0005	2	3.00106	5.00069	10.0001	4.00142	36	10	13.0117	2
8430436N08Rik	8430436N08Rik	0	0	0	0	0	0	0	0	0	0	0	0
8430437L04Rik	8430437L04Rik	0	0	0	0	0	0	0	0	0	0	0	0
9030025P20Rik	9030025P20Rik	170	243	141	139	183	181	197	181	163	139	182	227
9030204H09Rik	9030204H09Rik	77	42	52	42	33	30	12	58	10	38	103	74
9030224M15Rik	9030224M15Rik	55	90	65	77	53	131	93	75	21	45	94	62
9030404E10Rik	9030404E10Rik	0	0	1	4	0	6	1	2	0	5	0	2
9030418K01Rik	9030418K01Rik	1725	1672	1000	1036	1328	1127	922	1213	712	724	666	959
9030425E11Rik	9030425E11Rik	1704	1858	1284	1407	1440	1648	1253	1289	1360	1316	1427	1313
9030612E09Rik	9030612E09Rik	153	173	55	25	31	71	118	107	124	25	165	110
9030617O03Rik	9030617O03Rik	1345	1132	700	767	945	1180	654	806	539	707	568	1036
9030619P08Rik	9030619P08Rik	81	51	54	34	50	27	58	34	78	16	0	115
9030624G23Rik	9030624G23Rik	1381	1719	1316	837	927	1182	1148	908	909	815	1056	1133
9030624J02Rik	9030624J02Rik	9030	8039	6289	5646	7381	8211	5927	5811	4808	4964	4806	5531
9030625A04Rik	9030625A04Rik	349	326	337	377	348	323	413	369	324	321	219	315
9130008F23Rik	9130008F23Rik	0	0	0	0	6	3	0	0	12	7	0	0
9130011E15Rik	9130011E15Rik	1155	1111	873	799	845	1083	1005	835	744	730	1060	937
9130011J15Rik	9130011J15Rik	17664	15650	14140	12946	16436	15514	15218	14752	11550	10158	9998	12473
9130014G24Rik	9130014G24Rik	12	0	9	0	0	2	0	0	33	1	0	0
9130015A21Rik	9130015A21Rik	0	40	0	6	0	3	0	10	7	0	0	14
9130015L21Rik	9130015L21Rik	0	0	0	0	0	0	2	0	0	0	0	0
9130017N09Rik	9130017N09Rik	47.0015	0	0	9.01831	0	10.0001	7.00396	19	0	5	0	0
9130019O22Rik	9130019O22Rik	357	274	208	160	255	206	118	129	108	82	127	131
9130019P16Rik	9130019P16Rik	84	34	44	28	46	38	104	52	27	64	22	107
9130023H24Rik	9130023H24Rik	504	228	330	208	174	320	205	254	315	250	102	227
9130024F11Rik	9130024F11Rik	19	0	14	0	0	2	26	71	47	11	85	2
9130204L05Rik	9130204L05Rik	0	0	0	0	0	0	0	0	0	0	0	0
9130206I24Rik	9130206I24Rik	0	0	2	0	0	6	14	3	3	0	38	0
9130209A04Rik	9130209A04Rik	0	0	0	0	0	0	0	0	1	0	0	0
9130221F21Rik	9130221F21Rik	78	84	57	46	58	46	72	57	51	68	44	103
9130221H12Rik	9130221H12Rik	3322	3180	1648	1505	2063	2401	1433	1736	1438	1317	1477	1541
9130227L01Rik	9130227L01Rik	0	1	1	0	0	2	0	10	12	1	6	0
9130230L23Rik	9130230L23Rik	0	0	0	0	0	0	0	0	0	0	0	0
9130401M01Rik	9130401M01Rik	5313	5166	3763	3862	4364	4652	3944	3837	2726	3106	3159	3702
9130404H23Rik	9130404H23Rik	25	0	0	0	0	0	0	0	0	0	0	0
9130409I23Rik	9130409I23Rik	0	22	0	0	0	6	0	0	0	9	0	2
9230009I02Rik	9230009I02Rik	420	226	463	509	449	378	578	569	232	363	452	923
9230102K24Rik	9230102K24Rik	0	0	0	0	0	0	0	0	0	0	0	0
9230102O04Rik	9230102O04Rik	0	0	0	0	0	0	0	0	0	0	0	0
9230104L09Rik	9230104L09Rik	0	0	5	8	0	12	0	3	4	1	0	28
9230105E05Rik	9230105E05Rik	6	9	3	6	0	5	9	0	6	5	8	8
9230110C19Rik	9230110C19Rik	335	516	387	378	365	356	353	604	281	343	276	661
9230110F15Rik	9230110F15Rik	0	0	0	0	0	0	0	0	0	0	0	16
9230112D13Rik	9230112D13Rik	0	0	0	0	0	0	0	0	0	0	0	0
9230112J17Rik	9230112J17Rik	84	17	47	59	25	79	62	45	4	84	151	0
9230114K14Rik	9230114K14Rik	776	1019	644	590	576	649	900	907	503	588	286	955
9230115E21Rik	9230115E21Rik	215	164	160	168	234	159	203	187	132	135	146	175
9230116N13Rik	9230116N13Rik	19	47	53	25	76	30	90	84	51	41	147	32
9330020H09Rik	9330020H09Rik	307	395	155	261	214	228	246	246	180	150	267	200
9330111N05Rik	9330111N05Rik	0	0	2	0	0	3	0	0	3	1	0	4
9330117O12	9330117O12	81	0	76	36	33	23	9	24	28	13	64	63
9330133O14Rik	9330133O14Rik	899	1107	912	847	925	1158	1076	1262	947	935	847	788
9330151L19Rik	9330151L19Rik	3437	4098	2393	2024	2476	2533	2485	2257	2014	1611	2018	1841
9330158H04Rik	9330158H04Rik	1034	1003	892	688	914	808	1042	718	709	428	653	872
9330159F19Rik	9330159F19Rik	3353	3472	2911	2417	3207	2157	3989	2575	1812	2145	2331	3406
9330159M07Rik	9330159M07Rik	449	556	345	199	212	296	311	345	207	222	268	365
9330162B11Rik	9330162B11Rik	0	0	12	15	2	3	62	49	23	23	0	20
9330175E14Rik	9330175E14Rik	2	0	5	0	0	0	0	0	0	0	0	0
9330175M20Rik	9330175M20Rik	1	113	15	0	0	2	0	10	0	1	0	0
9330178D15Rik	9330178D15Rik	0	13	0	0	0	1	1	0	0	0	0	0
9330179D12Rik	9330179D12Rik	286.997	209	233.999	178.998	190.997	169	301.999	222.999	94	193	120	265
9330182L06Rik	9330182L06Rik	6607	5806	4196	3495	4499	4321	3637	3662	2234	2831	3230	3440
9330182O14Rik	9330182O14Rik	0	0	0	0	0	0	0	0	0	0	0	0
9430007A20Rik	9430007A20Rik	0	0	0	0	0	0	0	0	0	0	0	0
9430008C03Rik	9430008C03Rik	389	603	420	426	377	357	333	406	259	282	310	379
9430014N10Rik	9430014N10Rik	0	0	0	0	0	2	0	0	0	0	0	0
9430015G10Rik	9430015G10Rik	1956	1968	1051	1350	1103	1386	1053	1167	794	835	884	941
9430016H08Rik	9430016H08Rik	3140	3016	2849	2222	2919	2888	3102	2955	2031	1769	2055	2826
9430018G01Rik	9430018G01Rik	3	2	37	7	5	2	12	7	3	3	13	11
9430019J16Rik	9430019J16Rik	0	0	0	0	0	0	0	0	0	0	0	0
9430020K01Rik	9430020K01Rik	16100	10743	8706	8980	10612	10391	9320	9079	5635	7134	6979	8644
9430021M05Rik	9430021M05Rik	3567	2585	1471	1632	1792	1764	1957	1906	1306	1289	1465	2185
9430023L20Rik	9430023L20Rik	4788	4682	3187	3034	3401	4001	2421	2482	2416	2233	1899	2286
9430031J16Rik	9430031J16Rik	1609	2271	956	937	921	1149	1059	1201	845	924	941	1101
9430032N09Rik	9430032N09Rik	181	172	126	119	136	120	96	103	98	104	132	107
9430037G07Rik	9430037G07Rik	255	331	297	167	170	213	241	322	192	122	119	264
9430038I01Rik	9430038I01Rik	364	284	299	315	259	259	315	432	304	251	283	337
9430041J12Rik	9430041J12Rik	263	251	272	214	318	305	243	274	181	250	295	364
9430060I03Rik	9430060I03Rik	181	196	190	109	174	174	218	226	208	131	202	219
9430069I07Rik	9430069I07Rik	24	19	5	15	31	32	29	20	38	12	7	26
9430076C15Rik	9430076C15Rik	34	19	26	10	18	29	38	34	22	20	38	37
9430076G02Rik	9430076G02Rik	158	174	200	225	284	185	190	155	402	182	116	239
9430083A17Rik	9430083A17Rik	720	545	493	325	526	404	492	469	489	343	436	597
9430091E24Rik	9430091E24Rik	294	180	114	110	92.999	117.999	109.998	164	98	122	172	100
9530002B09Rik	9530002B09Rik	0	0	0	0	0	0	0	0	0	0	0	0
9530003J23Rik	9530003J23Rik	0	1	0	9	0	1	17	0	0	0	0	0
9530008L14Rik	9530008L14Rik	16	54	50	24	19	18	55	49	29	40	13	61
9530026F06Rik	9530026F06Rik	6	5	14	2	8	10	9	18	3	4	16	4
9530026P05Rik	9530026P05Rik	3	0	0	2	0	8	6	1	2	10	10	6
9530027J09Rik	9530027J09Rik	208	259	220	146	181	170	219	166	86	106	174	258
9530036O11Rik	9530036O11Rik	93	194	113	68	45	60	126	120	74	79	145	151
9530048J24Rik	9530048J24Rik	0	0	2.00663	0	1.00309	0	0	0	0	0	0	2.00363
9530051G07Rik	9530051G07Rik	9	86	141	100	71	37	171	34	34	67	51	3
9530052E02Rik	9530052E02Rik	249	260	91	83	134	187	110	115	129	126	123	98
9530053A07Rik	9530053A07Rik	33	1	1	2	16	45	10	19	0	14	0	0
9530059O14Rik	9530059O14Rik	1363	2052	2004	1637	1056	686	2039	1767	1438	1789	1160	2359
9530068E07Rik	9530068E07Rik	18772	16682	14166	13058	15858	17238	14135	13985	9770	11629	9842	13213
9530077C05Rik	9530077C05Rik	837	784	607	483	800	648	543	630	574	615	640	329
9530080O11Rik	9530080O11Rik	198	196	283	133	206	174	293	333	190	126	43	253
9530082P21Rik	9530082P21Rik	11708	9607	6726	5477	7124	8535	5605	6308	5142	4607	4006	5137
9530091C08Rik	9530091C08Rik	561	1077	1336	1143	602	437	2490	1469	891	1541	2604	2004
9630013A20Rik	9630013A20Rik	3001	3115	3587	2569	4223	3763	6401	5201	3722	5707	5038	6574
9630028B13Rik	9630028B13Rik	11	106	27	11	51	91	49	28	41	47	244	62
9630028H03Rik	9630028H03Rik	0	0	0	0	0	0	0	0	0	0	0	0
9630033F20Rik	9630033F20Rik	2175	2235	1566	1055	1504	1679	1096	1449	1058	989	1036	1237
9830001H06Rik	9830001H06Rik	2117	2283	997	1118	983	1466	1133	1032	1178	1093	794	1021
9830107B12Rik	9830107B12Rik	1	2	0	0	0	0	0	0	3	0	0	1
9830132P13	9830132P13	17	26	33	14	18	12	21	15	11	26	17	25
9830147E19Rik	9830147E19Rik	482	400	270	283	539	233	467	470	279	253	288	539
9830166K06Rik	9830166K06Rik	60	82	29	27	18	56	96	93	22	54	25	171
9930005F22Rik	9930005F22Rik	28	85	22	6	14	18	38	21	5	23	17	45
9930012K11Rik	9930012K11Rik	543	306	279	151	244	256	269	224	136	177	144	276
9930013L23Rik	9930013L23Rik	305	400	90	326	320	193	257	225	298	213	265	149
9930014A18Rik	9930014A18Rik	1387	665	553	758	712	1109	775	834	798	597	725	475
9930021D14Rik	9930021D14Rik	998	729	525	507	577.005	764	486	451	439	454	320	385
9930021J03Rik	9930021J03Rik	4681	3983	3651	3175	3753	3159	3723	3311	2408	2718	2825	3952
9930023K05Rik	9930023K05Rik	0	0	0	2	0	4	13	0	0	11	0	0
9930104L06Rik	9930104L06Rik	1073	1174	926	760	1089	1013	1078	960	710	681	855	806
9930111J21Rik1	9930111J21Rik1	224	136	87	68	126	99	122	90	80	125	204	83
9930111J21Rik2	9930111J21Rik2	0	0	2	0	0	0	0	0	0	0	0	0
a	a	0	6	0	0	0	0	1	0	3	0	0	0
A030009H04Rik	A030009H04Rik	13697	14782	13565	11303	13716	13138	13510	11770	8712	8473	8614	13164
A130010J15Rik	A130010J15Rik	859	608	841	513	673	693	726	722	496	570	469	631
A130022J15Rik	A130022J15Rik	2446	2027	1905	1917	1926	2405	1887	1808	1232	1819	1863	1597
A130040M12Rik	A130040M12Rik	1695	2690	1857	1689	2089	1937	1769	1652	1300	878	1974	1052
A130049A11Rik	A130049A11Rik	1582	1245	1178	946	1292	997	1407	859	909	778.006	891	1337
A130077B15Rik	A130077B15Rik	1902	3110	2479	2004	1922	1274	4061	3148	2471	2908	3491	3966
A1bg	A1bg	0	0	0	0	0	0	0	0	0	0	0	0
A1cf	A1cf	0	0	0	0	0	0	0	0	0	0	0	0
A230001M10Rik	A230001M10Rik	25	0	4	8	0	4	0	0	0	5	0	0
A230020J21Rik	A230020J21Rik	259	112	54	22	55	122	37	45	69	70	72	45
A230028O05Rik	A230028O05Rik	0	1	1	14	1	3	6	1	4	7	29	39
A230046K03Rik	A230046K03Rik	4158	4465	3352	2455	3153	2957	3309	3015	2061	2096	2274	3885
A230050P20Rik	A230050P20Rik	4104	3256	2263	1861	2088	2611	1843	2200	1805	1695	1858	1872
A230051G13Rik	A230051G13Rik	919	726	439	348	550	635	449	501	577	375	504	374
A230056J06Rik	A230056J06Rik	155	228	162	50	106	119	101	82	43	104	188	101
A230056P14Rik	A230056P14Rik	312	183	249	163	170	373	322	288	290	99	280	149
A230057D06Rik	A230057D06Rik	319	470	516	303	250	256	563	366	211	221	263	342
A230065H16Rik	A230065H16Rik	2	142	16	8	8	1	1	5	8	10	68	9
A230070E04Rik	A230070E04Rik	6178	3656	2835	2698	2883	4350	2818	3171	2221	2723	2286	3820
A230072C01Rik	A230072C01Rik	2500	2765	2416	1955	2554	1832	2729	2568	1520	1732	2098	3035
A230072E10Rik	A230072E10Rik	252	317	282	278	283	277	320	247	188	139	193	268
A230073K19Rik	A230073K19Rik	5107	5892	5446	4044	3931	3444	7203	5338	3552	4368	6478	6873
A230077H06Rik	A230077H06Rik	103	169	86	121	62	124	185	142	166	114	56	83
A230108P19Rik	A230108P19Rik	2	0	6	1	0	9	0	2	9	0	0	0
A2ld1	A2ld1	630	811	575	370	552	649	453	608	369	317	466	341
A2m	A2m	83	363	75	66	108	139	75	184	77	110	748	120
A330009N23Rik	A330009N23Rik	510	378	369	271	390	348	240	305	112	234	185	255
A330021E22Rik	A330021E22Rik	520	591	473	488	484	536	437	501	291	295	161	582
A330023F24Rik	A330023F24Rik	2321.62	1694.82	1478.85	1011.45	1229.33	812.155	1843.05	1073.42	1029.13	877.636	1301.41	1087.98
A330032B11Rik	A330032B11Rik	346	507	355	317	301	238	490	312	216	207	303	357
A330035P11Rik	A330035P11Rik	28	78	25	69	44	69	69	56	11	69	65	95
A330040F15Rik	A330040F15Rik	258	228	146	140	116	197	157	203	168	112	144	118
A330041J22Rik	A330041J22Rik	225.002	396.002	1026	535.001	707.002	322.002	472.002	308.002	232.001	181.001	281.002	403.002
A330048O09Rik	A330048O09Rik	116	154	82	51	56	64	182	71	39	62	12	102
A330049M08Rik	A330049M08Rik	168	317	159	170	152	214	168	155	95	104	120	150
A330049N07Rik	A330049N07Rik	16	49	52	16	33	40	40	22	33	10	17	98
A330050B17Rik	A330050B17Rik	380	256	345	231	234	302	297	253	136	180	232	457
A330050F15Rik	A330050F15Rik	495	865	387	251	381	358	258	462	280	231	366	286
A330069E16Rik	A330069E16Rik	1193	1902	1320	1285	1138	792	2017	1408	1106	714	1010	1618
A330070K13Rik	A330070K13Rik	61	13	26	34	36	17	62	34	12	19	61	26
A330076C08Rik	A330076C08Rik	10	41	39	25	48	26	3	56	0	43	42	83
A330076H08Rik	A330076H08Rik	830	1397	1664	894	1201	671	2369	1281	941	969	1353	1602
A330093E20Rik	A330093E20Rik	223	286	311	162	202	304	157	140	78	150	223	159
A330102I10Rik	A330102I10Rik	731	776	722	617	893	643	563	625	496	496	458	761
A3galt2	A3galt2	7	80	14	7	0	21	71	0	31	14	0	0
A430005L14Rik	A430005L14Rik	2503	2527	1763	1500	1902	2057	1769	2033	1448	1275	1414	1520
A430033K04Rik	A430033K04Rik	1185	822	871	1032	1147	999	981	1066	524	690	621	915
A430035B10Rik	A430035B10Rik	248	116	280	167	229	141	254	254	236	154	178	98
A430071A18Rik	A430071A18Rik	3.99952	33.9995	25.9995	9.9997	22.9996	12.9995	7.99999	0.99975	11.9997	18	18.9997	26
A430078G23Rik	A430078G23Rik	987	1125	663	640	664	620	813	578	579	497	715	748
A430084P05Rik	A430084P05Rik	18	0	0	0	0	0	0	0	10	0	0	20
A430088P11Rik	A430088P11Rik	31	18	9	13	11	16	5	24	2	19	8	3
A430089I19Rik	A430089I19Rik	0	0	0	0	0	0	0	0	0	0	0	0
A430090L17Rik	A430090L17Rik	35	74	36	50	36	13	85	35	50	61	47	73
A430092G05Rik	A430092G05Rik	1	2	3	1	0	0	4	3	0	1	9	5
A430093F15Rik	A430093F15Rik	17	0	2	0	24	8	9	18	0	6	15	4
A430105I19Rik	A430105I19Rik	380	11	122	96	150	66	123	133	99	56	27	32
A430107O13Rik	A430107O13Rik	32	359	56	57	72	71	99	34	29	49	436	59
A430107P09Rik	A430107P09Rik	435	433	276	272	338	242	400	393	307	338	379	343
A430110N23Rik	A430110N23Rik	3	4	5	8	22	20	0	10	2	30	10	1
A4galt	A4galt	148	200	33	38	38	106	50	87	94	12	150	2
A4gnt	A4gnt	19	0	4	4	10	0	1	5	0	4	0	0
A530006G24Rik	A530006G24Rik	0	0	2	1	0	0	0	5	0	0	0	15
A530013C23Rik	A530013C23Rik	0	0	4	3	0	0	0	0	0	0	0	2
A530016L24Rik	A530016L24Rik	10	0	10	7	2	0	0	0	32	2	0	0
A530032D15Rik	A530032D15Rik	0	0	0	0	3	0	0	0	0	0	0	0
A530046M15	A530046M15	0	9	7	9	13	0	4	0	1	5	0	0
A530050N04Rik	A530050N04Rik	58	145	58	65	117	42	35	65	44	48	28	53
A530053G22Rik	A530053G22Rik	0	0	0	0	0	2	0	6	0	0	0	0
A530054K11Rik	A530054K11Rik	849	742	478	354	381	558	472	629	226	513	293	621
A530058N18Rik	A530058N18Rik	2618	2563	2475	1652	2430	1918	2838	2501	1655	1455	2022	2325
A530064D06Rik	A530064D06Rik	10	5	5	9	8	6	17	10	9	9	37	14
A530065N20	A530065N20	39	58	41	35	47	21	27	81	19	37	10	64
A530072M11Rik	A530072M11Rik	159	66	77	67	111	83	129	84	70	40	24	40
A530088E08Rik	A530088E08Rik	32	7	18	4	40	7	26	12	7	11	4	26
A530098C11Rik	A530098C11Rik	0	22	11	7	12	4	7	14	0	21	30	24
A530099J19Rik	A530099J19Rik	0	0	0	0	0	0	0	0	0	0	0	0
A630001G21Rik	A630001G21Rik	33	118	39	26	49	20	23	46	29	11	19	11
A630007B06Rik	A630007B06Rik	1194	1525	1440	1069	1396	1333	1316	1285	912	925	1600	1517
A630010A05Rik	A630010A05Rik	0	5	1	2	0	0	3	0	3	0	0	1
A630012P03Rik	A630012P03Rik	0	0	0	0	0	0	0	0	0	0	2	0
A630019I02Rik	A630019I02Rik	90	31	69	63	81	67	74	68	23	45	195	129
A630020A06	A630020A06	106	96	48	77	66	36	62	45	37	44	42	72
A630023A22Rik	A630023A22Rik	0	0	0	0	0	0	0	0	0	2	0	0
A630033H20Rik	A630033H20Rik	120	202	132	165	127	185	382	253	124	81	347	285
A630055G03Rik	A630055G03Rik	2299	3169	1936	1857	1566	1109	3179	2251	1577	1006	1914	1904
A630066F11Rik	A630066F11Rik	463	406	372	274	351	279	413	430	320	236	338	431
A630072M18Rik	A630072M18Rik	1177	1057	881	806	970	895	1047	976	845	580	760	1036
A630073D07Rik	A630073D07Rik	0	0	0	0	0	0	0	0	0	0	0	0
A630075F10Rik	A630075F10Rik	52	100	73	44	67	42	99	72	45	60	74	92
A630076J17Rik	A630076J17Rik	0	5	0	0	0	0	0	3	0	0	0	0
A630077J23Rik	A630077J23Rik	0	0	0	0	0	0	5	0	0	2	12	0
A630089N07Rik	A630089N07Rik	3602	5422	5309	3921	3904	2467	9361	6470	5305	5757	7850	8463
A630095E13Rik	A630095E13Rik	0	0	0	0	0	0	0	0	0	0	0	0
A630095N17Rik	A630095N17Rik	28	8	1	3	0	3	7	10	6	5	7	0
A730008H23Rik	A730008H23Rik	121.394	114.13	18.8902	106.921	160.365	137.206	125.947	126.558	88.1635	101.382	113.909	81.3526
A730011L01Rik	A730011L01Rik	1510	727	559	720	821	1080	735	785	483	625	694	622
[truncated: 21,285 more rows]
