# Supplementary material for: Genetic evidence of aberrant striatal synaptic maturation and secretory pathway alteration in a dystonia mouse model
Source: Dystonia. Author manuscript; Available in PMC 2023 Mar 2. (PMC9980434; doi:10.3389/dyst.2022.10892)
Supplement: Table S8 — SUPPLEMENTARY TABLE S8 Striatum raw count data matrix. [file NIHMS1875604-supplement-Table_S8.xlsx]

## Sheet: CuffDiff_rawCountsMatrix.txt
Gene.Id	Gene.Name	Dlx-CKO 7	Dlx-CKO 8	Control 7	Dlx-CKO 9	Dlx-CKO 10	Dlx-CKO 11	Control 8	Control 9	Control 10
0610005C13Rik	0610005C13Rik	1.00026	0	0	0	9.00138	4.00174	3.00112	12.0014	0
0610007C21Rik	0610007C21Rik	4823.01	7783	5776	8556	6845	8938	8476	6634	7140
0610007L01Rik	0610007L01Rik	1922	3477	2470	4033	2573	3776	3730	2719	2158
0610007N19Rik	0610007N19Rik	106	22	16	22	35	84	12	24	107
0610007P08Rik	0610007P08Rik	629	988	533	738	809	977	880	555	478
0610007P14Rik	0610007P14Rik	4313	5795	3808	5669	4580	6289	6641	4538	4490
0610007P22Rik	0610007P22Rik	513	1522	1034	1749	1481.99	1242	1420	1347	1392
0610008F07Rik	0610008F07Rik	0	0	0	0	0	0	0	0	0
0610009B14Rik	0610009B14Rik	0	0	0	2	0	0	0	0	0
0610009B22Rik	0610009B22Rik	3833	3350	2467	2699	2212	4505	3810	2371	2595
0610009D07Rik	0610009D07Rik	6522	6875	4137	6241	4814	10337	7699	5609	4592
0610009L18Rik	0610009L18Rik	445	561	374	607	518	627	494	490	594
0610009O20Rik	0610009O20Rik	181	383.003	354.001	626	456	426	393.001	382	426
0610010B08Rik	0610010B08Rik	41	82	67	36	40	78	94	62	12
0610010F05Rik	0610010F05Rik	2769	4029	2571	3301	2567	5021	5146	2784	2531
0610010K14Rik	0610010K14Rik	1762	3219	2464	3420	2936	2993	3365	2705	3002
0610010O12Rik	0610010O12Rik	669	2525	1884	2804	2262	1533	1420	2127	1719
0610011F06Rik	0610011F06Rik	719	1090	1034	1745	1116	1145	1128	1345	980
0610011L14Rik	0610011L14Rik	1414	3791	2270	3329	2846	3295	2995	2800	2732
0610012G03Rik	0610012G03Rik	4161	8393	5425	9789	6672	7464	6861	6890	6668
0610012H03Rik	0610012H03Rik	0	0	0	0	0	0	0	0	0
0610030E20Rik	0610030E20Rik	399	786	465	537	565	1117	680	477	717
0610031J06Rik	0610031J06Rik	1261	3102	2491	3988	2880	2692	2589	2667	2661
0610031O16Rik	0610031O16Rik	0	0	0	27	0	0	0	0	0
0610037L13Rik	0610037L13Rik	1340	2254	1629	2812	1735	3002	2783	2396	2072
0610037P05Rik	0610037P05Rik	7395	7978	4907	7107	5905	10539	7476	6520	5235
0610038B21Rik	0610038B21Rik	23	51	30	53	28	46	27	38	72
0610038L08Rik	0610038L08Rik	21	30	6	22	48	58	33	35	44
0610039K10Rik	0610039K10Rik	5	25	14	8	12	28	22	18	27
0610040B10Rik	0610040B10Rik	259	177	129	158	170	475	198	201	157
0610040F04Rik	0610040F04Rik	10	6	22	25	21	8	22	5	4
0610040J01Rik	0610040J01Rik	482	1270	779	1113	815	1393	859	789	635
0610043K17Rik	0610043K17Rik	0	6	0	0	0	0	0	0	0
0910001L09Rik	0910001L09Rik	2270	3894	3264	4614	3612	4018	3765	3717	3078
100043387	100043387	65	66	48	96	32	70	123	74	36
1100001G20Rik	1100001G20Rik	0	0	0	0	0	0	0	0	0
1110001A16Rik	1110001A16Rik	3571	3575	2045	2905	2598	5247	3626	2725	2018
1110001J03Rik	1110001J03Rik	2984	3769	2985	3491	3156	4689	3166	3227	2500
1110002B05Rik	1110002B05Rik	8326.1	8290	4267	7730.82	5675.6	12062	8854	5933	5015
1110002L01Rik	1110002L01Rik	2000	3443	2653	3541	2376	4427	3511	2811	2540
1110002N22Rik	1110002N22Rik	872	960	648	677	839	1203	916	604	596
1110003E01Rik	1110003E01Rik	11188	13977	8998	14046	11591	16733	14546	10933	11307
1110004E09Rik	1110004E09Rik	1521	2631	1739	3041	2008	2767	2126	2080	2003
1110004F10Rik	1110004F10Rik	11194	14061	9767	14389	10610	20341	16538	11166	11232
1110005A03Rik	1110005A03Rik	1819	2410	1469	2275	1706	3088	2688	2022	1935
1110006O24Rik	1110006O24Rik	37	43	70	190	66	47	109	83	61
1110007C09Rik	1110007C09Rik	781	1235	894	1540	1382	845	1181	797	1237
1110008F13Rik	1110008F13Rik	1264	2499	1914	3019	2022	2243	2105	1964	1839
1110008J03Rik	1110008J03Rik	405	999	739	1118	1016	707	772	727	859
1110008L16Rik	1110008L16Rik	369	655	334	489	408	510	380	682	518
1110008P14Rik	1110008P14Rik	2827	5033	3744	5503	4580	3831	4053	4796	3993
1110012J17Rik	1110012J17Rik	1325	2762	1999	3463	2161	3272	2637	2491	2267
1110012L19Rik	1110012L19Rik	660	907	700	786	829	1129	912	795	802
1110014N23Rik	1110014N23Rik	1076	3501	2465	4099	3150	2317	2651	2856	3043
1110015O18Rik	1110015O18Rik	271	392	245	186	199	391	565	218	179
1110017D15Rik	1110017D15Rik	707	1092	912	1224	994	1535	1678	1188	1008
1110017F19Rik	1110017F19Rik	1	0	16	0	5	0	2	9	0
1110018G07Rik	1110018G07Rik	8108	14281	11367	15837	11779	16104	15754	12154	12819
1110018J18Rik	1110018J18Rik	259	363	177	491	345	462	502	324	241
1110019D14Rik	1110019D14Rik	329	190	227	248	125	216	327	102	179
1110020A21Rik	1110020A21Rik	52	67	68	75.0006	43	85	35.0029	36	35.0043
1110020G09Rik	1110020G09Rik	4531	4749	2647	4057	3283	7421	4806	3323	3487
1110021J02Rik	1110021J02Rik	696	970	686	1228	911	1176	1107	958	644
1110021L09Rik	1110021L09Rik	508	1068	486	704	478	568	712	643	520
1110028C15Rik	1110028C15Rik	1252	1017	790.989	854.984	470	1476	1176	649	564
1110028F11Rik	1110028F11Rik	0	5	0	0	0	24	0	13	0
1110028F18Rik	1110028F18Rik	0	0	0	0	0	0	0	0	0
1110031I02Rik	1110031I02Rik	268	424.002	175	480	387	373	317	269.001	305.002
1110032A03Rik	1110032A03Rik	2715	3200	2591	3500	2601	3675	3034	3053	2666
1110032A04Rik	1110032A04Rik	59	28	69	84	86	169	171	24	18
1110032F04Rik	1110032F04Rik	225	545	192	511	273	328	429	210	103
1110034A24Rik	1110034A24Rik	681	781	610	860	615	1030	953	413	515
1110034B05Rik	1110034B05Rik	1372	1220	673.999	1315	905.999	2571	1613	855	997
1110034G24Rik	1110034G24Rik	626	1012	440	1168	505	964	901	1020	1029
1110035M17Rik	1110035M17Rik	102	285	55	179	179	112	81	116	83
1110036E04Rik	1110036E04Rik	0	0	0	0	0	0	0	0	0
1110037F02Rik	1110037F02Rik	1058	1627	1462	1557	1487	2780	2559	1456	1568
1110038B12Rik	1110038B12Rik	216	289	188	166	273	332	261	190	125
1110038D17Rik	1110038D17Rik	729	1411	1567	1817	1614	1314	1688	1169	1380
1110038F14Rik	1110038F14Rik	1160	1452	1127	2108	1337	1919	1713	1643	1633
1110046J04Rik	1110046J04Rik	25	17	57	103	58	163	60.0051	65	78
1110049F12Rik	1110049F12Rik	2687	4718	3440	5425	4727	5154	5048	4494	4091
1110050K14Rik	1110050K14Rik	14	4	31	5	4	8	13	28	29
1110051M20Rik	1110051M20Rik	2361	5124	3875	5761	3850	5436	5312	4635	4319
1110054M08Rik	1110054M08Rik	231	243	151	223.001	254	225	362	184	196.001
1110054O05Rik	1110054O05Rik	953	1735	875	1412	1084	1824	1547	1393	1223
1110057K04Rik	1110057K04Rik	2549	3844	2553	4468	3043	4752	4312	2945	3257
1110058L19Rik	1110058L19Rik	5155	5277	4414	5404	3998	8268	6084	4748	3680
1110059E24Rik	1110059E24Rik	2606	2477	1575	2073	2012	3859	2856	2168	2383
1110059G10Rik	1110059G10Rik	3721	2483	1890	2520	1735	5106	3443	2240	1684
1110059M19Rik	1110059M19Rik	22	13	0	0	0	0	0	0	0
1110065P20Rik	1110065P20Rik	2770	5283	3635	5782	4626	4900	3823	4233	4467
1110067D22Rik	1110067D22Rik	5459	5929	3488	5910	4889	8742	6699	4118	4062
1190002F15Rik	1190002F15Rik	57	125	8	40	13	100	55	70	20
1190002H23Rik	1190002H23Rik	2515	3004	2067	2897	2827	2863	2663	2258	2178
1190002N15Rik	1190002N15Rik	1460	2166	1210	1958	1109	2306	2512	1475	1090
1190003J15Rik	1190003J15Rik	37	17	20	21	2	4	29	33	0
1190003K10Rik	1190003K10Rik	0	21	2	0	0	0	0	0	0
1190005F20Rik	1190005F20Rik	1295	1678	1375	1707	1533	1722	1465	1421	1011
1190005I06Rik	1190005I06Rik	328	572	255	920	596	410	390	450	374
1190007F08Rik	1190007F08Rik	640	1328	969	1430	1292	1149	1280	1205	1219.99
1190007I07Rik	1190007I07Rik	912	1015	650	996	699	1288	1150	691	709
1200009I06Rik	1200009I06Rik	27	45	24	67	16	43	13	63	54
1200011I18Rik	1200011I18Rik	1400	1839	1352	2275	1647	2807	2966	1986	1837
1200011M11Rik	1200011M11Rik	445	979	526	1079	728	836	985	597	807
1200014J11Rik	1200014J11Rik	1298	1287	1277	1280	1041	1681	1879	1382	1037
1200016B10Rik	1200016B10Rik	1403	873	544	825	644	1233	1127	592	680
1300001I01Rik	1300001I01Rik	1181	3153	2396	3082	3349	2906	2908	2966	2088
1300002E11Rik	1300002E11Rik	900	892	629	759	826	1441	1014	572	910
1300002K09Rik	1300002K09Rik	38	64	14	82	49	71	58	48	112
1300010F03Rik	1300010F03Rik	500	1264	864	1426	1105	1272	732	1025	1038
1300014I06Rik	1300014I06Rik	251	390	500	428	383	392	507	478	479
1300015D01Rik	1300015D01Rik	0	0	0	0	0	0	0	0	0
1300017J02Rik	1300017J02Rik	0	0	0	0	0	0	0	0	0
1300018I17Rik	1300018I17Rik	628	1921	1740	2200	1634	1736	1933	1614	1931
1300018J18Rik	1300018J18Rik	251	664	416	866	607	549	534	655	499
1500001M20Rik	1500001M20Rik	376	793	491	835	701	819	762	651	810
1500002O10Rik	1500002O10Rik	14	9	14	0	34	28	78	7	27
1500002O20Rik	1500002O20Rik	253	1038	783	1059	769	567	492	689	641
1500003O03Rik	1500003O03Rik	4965	6673	6386	8381	5717	9010	8051	7360	6124
1500004A13Rik	1500004A13Rik	373	972	601	953	455	439	694	559	404
1500009C09Rik	1500009C09Rik	996	2212	1473	2307	1695	1666	1735	1953	1712
1500009L16Rik	1500009L16Rik	1152	1529	851	1791	1398	2202	1585	1259	1712
1500010J02Rik	1500010J02Rik	515	1466	1142	1485	1658	1199	1609	1426	1066
1500011B03Rik	1500011B03Rik	5736	9030	7335	9650	8667	8601	8884	7993	7286
1500011H22Rik	1500011H22Rik	5320	8268	5298	7776	6235	9737	8382	7366	6767
1500011K16Rik	1500011K16Rik	4849	4296	2508	3806	2825	5378	4485	3233	2542
1500012F01Rik	1500012F01Rik	641	533	389	679	458	823	690	636	477
1500012K07Rik	1500012K07Rik	11	47	0	19	0	0	31	5	0
1500015A07Rik	1500015A07Rik	210	181	101	324	237	413	302	271	137
1500015L24Rik	1500015L24Rik	8	1	1	3	9	18	19	2	48
1500015O10Rik	1500015O10Rik	6	1	0	1	0	0	0	5	0
1500016L03Rik	1500016L03Rik	6	5	0	2	0	12	0	0	0
1500017E21Rik	1500017E21Rik	1322	1253	667	667	770	1516	836	904	635.003
1500031L02Rik	1500031L02Rik	4977	8849	6450	8740	6742	10633	10482	7505	6806
1500032L24Rik	1500032L24Rik	8438	12122	9392	14522	10659	13726	11615	10691	9219
1520402A15Rik	1520402A15Rik	272	486	436	729	422	467	432	524	456
1600002D24Rik	1600002D24Rik	0	17	1	0	6	0	13	0	0
1600002H07Rik	1600002H07Rik	174	205	190	181	204	272	156	230	231
1600002K03Rik	1600002K03Rik	50	68.0005	36.0117	111.018	130	75.0496	111	157	76.0002
1600010M07Rik	1600010M07Rik	2	0	11	12	0	2	15	8	14
1600012F09Rik	1600012F09Rik	3469	3686	2407	3370	2839	5649	5265	2898	3063
1600012H06Rik	1600012H06Rik	1673	1934	1119	1798	1679	2535	2394	1481	1618
1600014C10Rik	1600014C10Rik	981	1875	821	2230	749	1740	2033	1756	1204
1600014C23Rik	1600014C23Rik	26	27	6	43	7	21	14	16	30
1600014K23Rik	1600014K23Rik	0	0	0	0	0	0	0	0	0
1600015I10Rik	1600015I10Rik	0	2	0	0	0	0	0	3	0
1600016N20Rik	1600016N20Rik	0	0	0	0	0	0	0	0	0
1600019K03Rik	1600019K03Rik	0	0	0	0	0	0	0	0	0
1600020E01Rik	1600020E01Rik	617	1082	808	682	655	1447	1124	1024	549
1600021P15Rik	1600021P15Rik	1333	2017	1394	2144	2106	2750	2375	1591	1571
1600025M17Rik	1600025M17Rik	0	0	0	0	0	0	0	0	0
1600027N09Rik	1600027N09Rik	150	364	230	239	240	253	189	188	276
1600029D21Rik	1600029D21Rik	11	4	0	15	34	2	4	1	6
1600029I14Rik	1600029I14Rik	9	0	0	0	0	3.99976	0	0	0
1600029O15Rik	1600029O15Rik	36	36.0001	19	42.0001	42.0001	72.0001	64.0001	24	81.0003
1700001C02Rik	1700001C02Rik	3	0	0	8	12	0	0	0	20
1700001C19Rik	1700001C19Rik	1	13	7	0	19	0	4	0	0
1700001D01Rik	1700001D01Rik	0	0	13	0	0	0	0	0	0
1700001F09Rik	1700001F09Rik	0	0	0	0	0	0	0	0	0
1700001G11Rik	1700001G11Rik	24	38	51	55	17	11	7	24	46
1700001G17Rik	1700001G17Rik	17	6	0	0	0	1	1	0	0
1700001J03Rik	1700001J03Rik	0	0	0	0	0	0	0	0	0
1700001J11Rik	1700001J11Rik	10	0	0	1	0	0	0	0	0
1700001K19Rik	1700001K19Rik	2	17	10	12	6	8	35	5	34
1700001K23Rik	1700001K23Rik	0	0	0	0	16	0	19	0	0
1700001L05Rik	1700001L05Rik	3	22	0	115	8	45	86	0	28
1700001L19Rik	1700001L19Rik	64	104	28	82	97	65	80	45	71
1700001O22Rik	1700001O22Rik	76	249	229	242	176	208	282	133	289
1700001P01Rik	1700001P01Rik	7	10	10	54	23	15	22	11	16
1700003C15Rik	1700003C15Rik	0	0	0	0	0	0	0	0	0
1700003D09Rik	1700003D09Rik	2020	6460	5809	8176	6767	5803	5026	6415	6498
1700003E16Rik	1700003E16Rik	264	712	583	947	493	295	446	664	456
1700003F12Rik	1700003F12Rik	4	16	40	30	5	13	5	14	7
1700003F17Rik	1700003F17Rik	1	5	19	35	48	4	0	8	0
1700003G13Rik	1700003G13Rik	0	0	0	0	0	0	0	0	0
1700003G18Rik	1700003G18Rik	0	0	0	0	0	0	0	0	0
1700003H04Rik	1700003H04Rik	0	0	0	0	0	0	0	0	0
1700003L19Rik	1700003L19Rik	0	0	0	0	5	0	0	0	0
1700003M02Rik	1700003M02Rik	15	9	4	42	3	18	6	50	57
1700003M07Rik	1700003M07Rik	248	237	247	484	450	604	322	375	246
1700003P14Rik	1700003P14Rik	0	0	0	0	0	0	0	0	0
1700006A11Rik	1700006A11Rik	0	0	0	0	0	0	0	0	0
1700006E09Rik	1700006E09Rik	0	10	0	10	0	0	0	0	0
1700006F04Rik	1700006F04Rik	0	0	0	0	0	0	0	16	0
1700006H21Rik	1700006H21Rik	0	0	0	0	0	0	0	0	0
1700007B14Rik	1700007B14Rik	5	3	0	0	12	38	63	6	26
1700007F19Rik	1700007F19Rik	0	20	1	0	57	8	4	0	14
1700007G11Rik	1700007G11Rik	17	9	0	16	0	10	15	4	0
1700007I08Rik	1700007I08Rik	0	0	0	0	12	3	0	0	12
1700007J10Rik	1700007J10Rik	228	271	277	265	373	349	255	284	216
1700007K09Rik	1700007K09Rik	0	0	0	8	0	1	0	0	9
1700007K13Rik	1700007K13Rik	161	190	171	308	241	261	192	114	127
1700007L15Rik	1700007L15Rik	76	53	27	45	103	82	73	51	51
1700007P06Rik	1700007P06Rik	10	0	0	42	10	12	1	24	47
1700008A04Rik	1700008A04Rik	0	0	0	0	0	0	0	0	0
1700008F21Rik	1700008F21Rik	0	0	0	12	0	24	11	0	0
1700008I05Rik	1700008I05Rik	0	0	0	0	0	0	0	0	0
1700008J07Rik	1700008J07Rik	61	140	127	113	123	192	243	134	257
1700008K24Rik	1700008K24Rik	0	0	0	0	0	0	0	0	0
1700008O03Rik	1700008O03Rik	48	220	330	280	297	137	143	127	192
1700008P02Rik	1700008P02Rik	0	0	0	0	0	0	0	0	0
1700008P20Rik	1700008P20Rik	0	0	0	0	0	0	0	7	0
1700009C05Rik	1700009C05Rik	0	0	21	0	0	2	0	0	0
1700009J07Rik	1700009J07Rik	0	3	0	0	0	0	0	0	0
1700009N14Rik	1700009N14Rik	0	0	0	0	0	0	0	0	0
1700009P17Rik	1700009P17Rik	7	0	0	38	0	16	17	0	6
1700010B08Rik	1700010B08Rik	0	0	0	0	0	0	0	0	0
1700010D01Rik	1700010D01Rik	0	0	0	0	0	0	0	0	0
1700010I02Rik	1700010I02Rik	0	3	3	8	1	0	2	4	0
1700010I14Rik	1700010I14Rik	22	52	65	15	29	21	47	36	78
1700010J16Rik	1700010J16Rik	0	0	0	0	0	0	0	0	0
1700010K23Rik	1700010K23Rik	334	411	363	349	322	557	516	371	481
1700010M22Rik	1700010M22Rik	0	0	0	0	0	0	3	0	0
1700011A15Rik	1700011A15Rik	0	0	0	0	0	0	0	0	0
1700011B04Rik	1700011B04Rik	0	0	0	0	0	0	0	0	0
1700011E24Rik	1700011E24Rik	0	14	0	14	7	6	0	6	21
1700011F03Rik	1700011F03Rik	0	0	0	0	0	0	0	0	0
1700011F14Rik	1700011F14Rik	0	0	0	0	0	0	0	0	0
1700011H14Rik	1700011H14Rik	0	0	3	0	0	0	0	0	0
1700011I03Rik	1700011I03Rik	0	0	0	0	13	4	14.0011	8.00082	13
1700011J10Rik	1700011J10Rik	1625.02	1904	1463	2097	1507	2409.01	2218	1456	1565
1700011L22Rik	1700011L22Rik	0	0	0	6	0	0	0	0	19
1700011M02Rik	1700011M02Rik	0	0	0	0	0	0	0	0	0
1700012A03Rik	1700012A03Rik	0	0	0	0	0	0	0	0	0
1700012A16Rik	1700012A16Rik	67	124	78	159	55	207	125	72	246
1700012B07Rik	1700012B07Rik	0	0	0	0	0	0	0	0	0
1700012B09Rik	1700012B09Rik	3	13	0	15	0	0	0	0	0
1700012B15Rik	1700012B15Rik	316	663	434	729	522	817	533	652	514
1700012D01Rik	1700012D01Rik	59	35	28	198	41	27	156	31	52
1700012D14Rik	1700012D14Rik	18	17	18	0	32	9	12	11	0
1700012I11Rik	1700012I11Rik	0	0	0	0	0	0	0	0	0
1700012L04Rik	1700012L04Rik	0	0	0	0	0	0	0	0	0
1700012P22Rik	1700012P22Rik	0	0	0	0	0	0	0	0	0
1700013D24Rik	1700013D24Rik	0	0	0	0	0	0	0	0	0
1700013F07Rik	1700013F07Rik	19	57	74	110	43	107	65	22	55
1700013G23Rik	1700013G23Rik	31	55	59	111	26	38	83	38	26
1700013G24Rik	1700013G24Rik	0	0	0	0	0	0	0	0	0
1700013H16Rik	1700013H16Rik	0	0	0	0	0	0	0	0	0
1700013N18Rik	1700013N18Rik	0	4	0	16	0	0	0	0	0
1700014N06Rik	1700014N06Rik	0	0	0	0	0	0	0	0	0
1700015E13Rik	1700015E13Rik	0	0	0	0	0	0	0	0	0
1700015F17Rik	1700015F17Rik	71	19	27	29	49	89	18	38	34
1700015G11Rik	1700015G11Rik	0	0	0	0	0	0	0	0	0
1700016C15Rik	1700016C15Rik	0	0	0	0	0	23	0	0	0
1700016D06Rik	1700016D06Rik	7	2	36	26	4	0	1	24	2
1700016G22Rik	1700016G22Rik	0	0	0	0	0	0	0	0	0
1700016H13Rik	1700016H13Rik	0	0	0	0	0	0	0	0	0
1700016K19Rik	1700016K19Rik	9	27	1	16	4	20	0	4	6
1700016L04Rik	1700016L04Rik	0	0	0	15	0	0	0	0	0
1700016L21Rik	1700016L21Rik	0	0	0	0	0	0	0	0	0
1700016M24Rik	1700016M24Rik	0	0	23	0	0	0	6	0	0
1700016P04Rik	1700016P04Rik	0	0	0	0	0	0	0	0	0
1700017B05Rik	1700017B05Rik	117	526	319	624	410	502	375	571	516
1700017D01Rik	1700017D01Rik	0	0	0	0	0	0	0	0	0
1700017G19Rik	1700017G19Rik	0	0	0	0	0	0	0	0	0
1700017J07Rik	1700017J07Rik	2	0	21	0	0	0	0	0	0
1700017N19Rik	1700017N19Rik	0	0	0	0	22	4	0	11	0
1700018A04Rik	1700018A04Rik	8	0	0	1	12	1	0	8	0
1700018B08Rik	1700018B08Rik	0	0	0	0	0	0	0	0	0
1700018B24Rik	1700018B24Rik	0	0	0	0	0	0	0	0	0
1700018C11Rik	1700018C11Rik	0	0	0	0	0	0	0	0	0
1700018F24Rik	1700018F24Rik	0	0	0	0	0	0	0	0	0
1700018G05Rik	1700018G05Rik	0	0	10	15	12	0	0	5	8
1700018L02Rik	1700018L02Rik	21	118	83	106	151	51	74	98	106
1700018L24Rik	1700018L24Rik	0	0	0	0	0	0	0	0	0
1700019A02Rik	1700019A02Rik	3	0	0	0	0	0	0	0	0
1700019B03Rik	1700019B03Rik	0	8	28	0	0	22	13	18	0
1700019B21Rik	1700019B21Rik	0	0	0	0	0	0	0	0	0
1700019D03Rik	1700019D03Rik	463	595	508	618	634	755	698	619	424
1700019E08Rik	1700019E08Rik	0	0	0	0	0	0	0	0	0
1700019E19Rik	1700019E19Rik	737	681	457	815	729	890	721	696	762
1700019G17Rik	1700019G17Rik	324	643	407	537	507	664	334	547	609
1700019G24Rik	1700019G24Rik	3	0	0	0	9	3.0018	16	0	13.0016
1700019L03Rik	1700019L03Rik	28	50	83	122	11	52	33	18	25
1700019M22Rik	1700019M22Rik	0	0	0	0	0	0	0	0	0
1700019N12Rik	1700019N12Rik	2	10	19	26	5	24	8	7	15
1700019N19Rik	1700019N19Rik	0	9	16	5	3	0	22	26	0
1700019O17Rik	1700019O17Rik	0	0	0	0	0	0	0	0	0
1700020A23Rik	1700020A23Rik	0	0	0	0	0	0	0	0	0
1700020D05Rik	1700020D05Rik	0	0	0	0	0	17	2	0	8
1700020G17Rik	1700020G17Rik	0	0	0	0	0	0	0	0	0
1700020I14Rik	1700020I14Rik	2027	2114	1200	1894	2148	2673	2875	1586	1529
1700020L24Rik	1700020L24Rik	12	25	12	80	9	25	35	13	44
1700020M21Rik	1700020M21Rik	0	0	0	0	0	0	0	0	0
1700020N01Rik	1700020N01Rik	0	1	33	21	3	36	0	7	28
1700020N15Rik	1700020N15Rik	0	0	0	0	0	0	0	0	0
1700020N18Rik	1700020N18Rik	0	0	0	0	0	0	0	0	0
1700020O03Rik	1700020O03Rik	1143	2187	1359	1743	1658	2260	2125	1830	1104
1700021C14Rik	1700021C14Rik	47	232	40	195	58	168	129	136	96
1700021F05Rik	1700021F05Rik	1812	2308	1674	2200	1786	3281	2760	2028	2600
1700021F07Rik	1700021F07Rik	33	46	39	40	57	20	42	76	86
1700021K19Rik	1700021K19Rik	1056	3644	2377	3491	2470	2812	2204	2175	2161
1700021N21Rik	1700021N21Rik	4	9	0	0	15	1	17	9	14
1700022A21Rik	1700022A21Rik	0	0	0	0	0	0	0	0	0
1700022A22Rik	1700022A22Rik	0	0	0	0	0	0	0	0	0
1700022E09Rik	1700022E09Rik	0	0	0	0	0	0	0	0	0
1700022H16Rik	1700022H16Rik	0	0	0	0	0	0	0	0	0
1700022I11Rik	1700022I11Rik	0	0	0	0	0	0	0	0	0
1700022P22Rik	1700022P22Rik	0	0	0	0	0	0	0	0	0
1700023A16Rik	1700023A16Rik	0	0	0	0	5	0	15	0	0
1700023C21Rik	1700023C21Rik	0	0	0	0	0	0	0	0	0
1700023E05Rik	1700023E05Rik	8	41	17	0	31	11	34	21	19
1700023F02Rik	1700023F02Rik	0	6	0	10	13	0	0	3	0
1700023F06Rik	1700023F06Rik	31	83	65	96	52	64	39	89	72
1700023L04Rik	1700023L04Rik	23	11	29	30	8	62	0	22	6
1700024B18Rik	1700024B18Rik	0	0	0	0	0	0	0	0	0
1700024F13Rik	1700024F13Rik	15	1	24	38	0	46	12	16	27
1700024G13Rik	1700024G13Rik	2	6	12	0	0	0	1	1	0
1700024P03Rik	1700024P03Rik	0	7	0	0	0	3	0	0	0
1700024P04Rik	1700024P04Rik	0	0	0	0	0	0	0	0	0
1700024P16Rik	1700024P16Rik	0	0	0	0	0	0	4	0	0
1700025B11Rik	1700025B11Rik	0	0	0	0	0	0	0	0	0
1700025C18Rik	1700025C18Rik	0	0	0	0	0	0	0	0	0
1700025E21Rik	1700025E21Rik	0	0	0	7	0	18	0	0	0
1700025F22Rik	1700025F22Rik	0	0	0	0	0	0	0	0	0
1700025F24Rik	1700025F24Rik	0	0	0	0	5	27	1	0	0
1700025G04Rik	1700025G04Rik	1366	1647	1178	1510	1267	2168	1706	1882	1257
1700025K23Rik	1700025K23Rik	1054	1306	876	1483	1304	1933	1633	1233	915
1700025K24Rik	1700025K24Rik	0	0	0	0	0	0	0	0	0
1700025M24Rik	1700025M24Rik	1	0	0	0	0	0	0	0	0
1700025N23Rik	1700025N23Rik	16	21	22	58	37	75	56	33	36
1700026D08Rik	1700026D08Rik	42	33	6	81	9	33	46	27	26
1700026D11Rik	1700026D11Rik	0	0	0	0	0	0	0	0	0
1700026F02Rik	1700026F02Rik	0	0	0	0	0	0	0	0	0
1700026J04Rik	1700026J04Rik	46	97	56	30	23	111	11	83	60
1700026L06Rik	1700026L06Rik	0	0	0	0	0	0	7	0	26
1700027A15Rik	1700027A15Rik	0	0	0	0	0	0	0	0	0
1700027A23Rik	1700027A23Rik	74	35	74	61	55	114	125	67	73
1700027D21Rik	1700027D21Rik	0	0	0	0	0	0	0	0	0
1700027F09Rik	1700027F09Rik	0	0	0	0	0	0	0	0	0
1700027H10Rik	1700027H10Rik	14	60	22	51	46	30	56	49	0
1700027I24Rik	1700027I24Rik	0	0	0	0	0	0	0	0	0
1700027J07Rik	1700027J07Rik	0	0	1	0	0	0	0	0	0
1700028B04Rik	1700028B04Rik	0	0	10	17	0	2	4	0	0
1700028D13Rik	1700028D13Rik	0	0	0	0	0	0	0	0	0
1700028E10Rik	1700028E10Rik	5	22	0	1	6	26	2	8	3
1700028I16Rik	1700028I16Rik	0	0	0	0	6	0	0	7	0
1700028J19Rik	1700028J19Rik	29	36	19	90	51	33	34	59	0
1700028K03Rik	1700028K03Rik	32	1	9	33	17	43	21.0002	11	17
1700028M03Rik	1700028M03Rik	0	0	0	0	0	0	0	0	0
1700028P14Rik	1700028P14Rik	14	14	0	27	15	41	14	9	0
1700028P15Rik	1700028P15Rik	0	0	0	0	0	0	0	0	0
1700029B22Rik	1700029B22Rik	0	0	0	0	0	0	0	0	0
1700029F09Rik	1700029F09Rik	1025	597	525	668	819	1471	709	659	508
1700029F12Rik	1700029F12Rik	0	0	0	0	0	0	0	0	0
1700029G01Rik	1700029G01Rik	64	145	136	320	110	236	224	173	297
1700029H14Rik	1700029H14Rik	0	0	0	0	0	0	0	0	0
1700029I01Rik	1700029I01Rik	258.962	194.401	91.2395	139.169	111.1	234.382	365.319	46.1194	212.997
1700029I15Rik	1700029I15Rik	5	0	0	18	0	31	15	15	0
1700029J03Rik	1700029J03Rik	0	0	0	0	0	0	0	0	0
1700029J07Rik	1700029J07Rik	104	86	93	159	83	251	54	66	147
1700029J11Rik	1700029J11Rik	0	0	0	0	0	0	0	0	0
1700029M20Rik	1700029M20Rik	0	0	0	19	0	0	0	5	0
1700029N11Rik	1700029N11Rik	0	0	0	11	0	0	0	0	0
1700029P11Rik	1700029P11Rik	0	0	0	0	0	0	0	0	0
1700030A11Rik	1700030A11Rik	13	0	17	0	0	0	0	3	0
1700030C10Rik	1700030C10Rik	132	31	11	77	44	59	57	125	53
1700030F04Rik	1700030F04Rik	0	0	0	0	0	0	0	0	0
1700030F18Rik	1700030F18Rik	0	0	0	0	0	0	0	0	0
1700030J22Rik	1700030J22Rik	199	415	452	393	380	502	426	317	378
1700030K09Rik	1700030K09Rik	318	694	568	646	521	552	571	541	466
1700030L20Rik	1700030L20Rik	0	0	0	0	0	0	0	0	0
1700030M09Rik	1700030M09Rik	0	9	0	0	0	0	0	0	0
1700030N03Rik	1700030N03Rik	0	0	0	0	0	0	0	0	0
1700030O20Rik	1700030O20Rik	0	0	0	0	0	0	0	0	0
1700031A10Rik	1700031A10Rik	0	0	0	0	0	0	0	0	0
1700031F05Rik	1700031F05Rik	0	0	0	0	0	0	0	0	0
1700031M16Rik	1700031M16Rik	0	0	0	1	0	0	0	0	19
1700031P21Rik	1700031P21Rik	0	0	0	0	0	0	0	0	0
1700034E13Rik	1700034E13Rik	0	0	0	0	0	0	0	0	0
1700034F02Rik	1700034F02Rik	0	9.97285	0	0	0	11.9698	1.96791	6.97441	0
1700034G24Rik	1700034G24Rik	0	0	0	0	0	5	0	0	0
1700034H14Rik	1700034H14Rik	913	984	577	910	799	1285	1062	732	756
1700034H15Rik	1700034H15Rik	12	81	18	79	21	110	88	31	45
1700034I23Rik	1700034I23Rik	0	0	0	40	0	8	0	3	0
1700034J05Rik	1700034J05Rik	0	0	0	0	0	0	0	0	0
1700034K08Rik	1700034K08Rik	0	0	0	0	0	0	0	0	0
1700034O15Rik	1700034O15Rik	0	0	0	0	0	0	0	0	0
1700034P13Rik	1700034P13Rik	40	142	147	163	116	91	79	98	69
1700036G14Rik	1700036G14Rik	0	0	0	0	0	0	0	0	0
1700037C18Rik	1700037C18Rik	111	259	294	437	282	196	188	268	197
1700037H04Rik	1700037H04Rik	3713	9945.01	6775	10161	8141	7534	6525	7770	8268.01
1700039E15Rik	1700039E15Rik	0	8	0	0	0	0	6	0	0
1700039E22Rik	1700039E22Rik	0	0	0	0	0	0	0	0	0
1700040I03Rik	1700040I03Rik	1869	3380	3150	3696	3012	3774	3404	2688	3152
1700040L02Rik	1700040L02Rik	187	269	209	251	221	346	453	180	253
1700040N02Rik	1700040N02Rik	11.0166	12.012	23.0017	18.0268	6.00546	13	29.0337	11	5.00446
1700041C23Rik	1700041C23Rik	0	0	0	0	0	0	0	0	0
1700041M19Rik	1700041M19Rik	0	0	0	0	0	0	0	0	0
1700042B14Rik	1700042B14Rik	10	0	0	0	0	0	0	0	0
1700042G07Rik	1700042G07Rik	0	0	0	0	0	0	0	0	0
1700042G15Rik	1700042G15Rik	0	0	0	0	0	0	0	0	0
1700042O10Rik	1700042O10Rik	0	0	0	0	9.00387	0	0	0	0
1700044C05Rik	1700044C05Rik	0	0	0	0	0	0	0	0	0
1700044K03Rik	1700044K03Rik	0	0	0	0	0	0	0	0	0
1700045H11Rik	1700045H11Rik	0	0	0	0	0	0	0	0	0
1700045I19Rik	1700045I19Rik	24	60	15	59	2	72	23	32	70
1700046C09Rik	1700046C09Rik	0	0	0	0	0	0	0	0	0
1700047G03Rik	1700047G03Rik	0	0	0	0	0	0	0	0	0
1700047I17Rik2	1700047I17Rik2	0	0	0	0	0	0	0	0	0
1700047L14Rik	1700047L14Rik	0	0	0	0	0	0	0	0	0
1700047M11Rik	1700047M11Rik	436	592	201	508	541	529	646	225	293
1700048M11Rik	1700048M11Rik	2	0	0	0	0	6	10	0	0
1700048O20Rik	1700048O20Rik	269	577	311	764	436	393	249	346	549
1700049E15Rik	1700049E15Rik	0	0	0	0	0	0	0	0	0
1700049E22Rik	1700049E22Rik	0	0	0	0	0	0	0	0	0
1700049G17Rik	1700049G17Rik	248	237	143	224	186	362	217	232	222
1700049L16Rik	1700049L16Rik	0	0	0	0	0	0	0	0	0
1700051A21Rik	1700051A21Rik	0	21	0	0	0	1	0	0	0
1700052I22Rik	1700052I22Rik	0	0	0	0	0	0	0	0	0
1700052K11Rik	1700052K11Rik	513	886	517	1205	739	1273	894	911	558
1700052N19Rik	1700052N19Rik	1188	1490	700	1492	874	1396	1890	1067	1132
1700054A03Rik	1700054A03Rik	0	0	0	0	0	0	0	0	0
1700054K19Rik	1700054K19Rik	0	0	0	0	0	0	0	0	0
1700054M17Rik	1700054M17Rik	0	0	0	0	0	2	0	0	0
1700054N08Rik	1700054N08Rik	2304	5217	3549	4971	4141	5189	4573	4172	4087
1700054O13Rik	1700054O13Rik	0	0	0	0	0	0	0	0	0
1700055C04Rik	1700055C04Rik	0	0	0	0	0	0	0	0	0
1700055N04Rik	1700055N04Rik	0	0	0	0	0	0	0	0	0
1700056E22Rik	1700056E22Rik	0	45	6	17	7	0	2	5	0
1700057G04Rik	1700057G04Rik	0	0	0	0	0	0	0	0	0
1700057H15Rik	1700057H15Rik	0	0	0	0	0	0	13	8	0
1700057K13Rik	1700057K13Rik	0	0	0	0	0	3	0	0	12
1700058G18Rik	1700058G18Rik	150	464	395	657	420	316	360	418	339
1700060C16Rik	1700060C16Rik	0	0	0	0	0	0	0	0	0
1700060C20Rik	1700060C20Rik	0	0	0	0	0	0	0	7.00005	0
1700061F12Rik	1700061F12Rik	0	0	0	0	0	0	0	0	0
1700061G19Rik	1700061G19Rik	1	28	0	0	2	0	15	0	8
1700061I17Rik	1700061I17Rik	0	0	0	0	0	0	0	0	0
1700061J05Rik	1700061J05Rik	0	0	0	0	8	7	3	0	0
1700063A18Rik	1700063A18Rik	0	0	0	0	0	0	0	0	0
1700063D05Rik	1700063D05Rik	28	74	20	113	38	55	27	72	10
1700063O14Rik	1700063O14Rik	0	0	0	0	0	1	0	0	0
1700064J06Rik	1700064J06Rik	0	0	0	0	0	0	0	0	0
1700064M15Rik	1700064M15Rik	102	29	8	0	18	28	23	26	0
1700065D16Rik	1700065D16Rik	0	30	0	0	0	1	0	12	0
1700065I16Rik	1700065I16Rik	0	0	0	0	0	0	0	0	0
1700065I17Rik	1700065I17Rik	0	0	0	0	0	0	0	0	9
1700065J11Rik	1700065J11Rik	0	0	0	0	0	0	0	0	0
1700065J18Rik	1700065J18Rik	0	7	0	21	0	11	36	7	0
1700065O20Rik	1700065O20Rik	0	0	0	0	0	0	0	0	0
1700066B17Rik	1700066B17Rik	0	0	0	0	0	0	0	0	0
1700066B19Rik	1700066B19Rik	4	8	2	0	0	26	0	4	0
1700066J24Rik	1700066J24Rik	24	91	39.002	58	52	63	54	87	48
1700066M21Rik	1700066M21Rik	1319	1954	940	1885	1353	2555	2159	1216	1259
1700066N21Rik	1700066N21Rik	0	0	0	0	0	0	0	0	0
1700066O22Rik	1700066O22Rik	0	0	0	0	0	0	0	0	0
1700067G17Rik	1700067G17Rik	0	0	0	0	0	0	0	0	0
1700067K01Rik	1700067K01Rik	3	24	15	6	18	0	8	0	3
1700067P10Rik	1700067P10Rik	0	0	0	0	0	0	0	0	0
1700069L16Rik	1700069L16Rik	0	0	0	0	0	0	0	0	0
1700069P05Rik	1700069P05Rik	0	0	0	0	0	0	0	0	0
1700071K01Rik	1700071K01Rik	0	0	0	0	0	0	0	0	0
1700071M16Rik	1700071M16Rik	73	233	88	294	178	164	191	168	189
1700072B07Rik	1700072B07Rik	0	0	0	0	0	0	0	0	0
1700072O05Rik	1700072O05Rik	0	0	0	0	0	0	0	0	0
1700073E17Rik	1700073E17Rik	7	0	0	0	0	0	0	0	13
1700074H08Rik	1700074H08Rik	0	0	0	0	0	0	0	0	0
1700074P13Rik	1700074P13Rik	0	0	0	0	0	0	0	0	0
1700080E11Rik	1700080E11Rik	0	0	0	0	0	0	0	0	0
1700080N15Rik	1700080N15Rik	0	0	0	12	0	1	0	0	0
1700080O16Rik	1700080O16Rik	0	0	0	0	0	0	0	0	0
1700081H04Rik	1700081H04Rik	0	0	0	0	0	0	0	0	0
1700081H22Rik	1700081H22Rik	0	0	0	0	0	0	0	0	0
1700081L11Rik	1700081L11Rik	1492	2588	2475	3451	2306	3225	3236	2399	2893
1700084C01Rik	1700084C01Rik	121	152	29	139	105	111	89	134	83
1700084E18Rik	1700084E18Rik	2	3	24	33	24	13	33	2	43
1700084F23Rik	1700084F23Rik	0	0	0	0	0	0	0	0	0
1700084J12Rik	1700084J12Rik	0	0	0	0	0	0	0	0	0
1700085B03Rik	1700085B03Rik	0	0	0	0	0	0	0	9.99982	0
1700085C21Rik	1700085C21Rik	0	5	5	0	0	0	0	0	0
1700086L19Rik	1700086L19Rik	1875	2225	1420	1820	1632	2989	2570	1559	2170
1700086O06Rik	1700086O06Rik	256	609.997	194.999	463	460	707	553.999	452	366
1700088E04Rik	1700088E04Rik	257	516	236	726	644	347	427	372	430
1700090G07Rik	1700090G07Rik	0	0	0	0	0	0	0	9	0
1700091E21Rik	1700091E21Rik	18	0	0	0	0	20	16	4	0
1700092C02Rik	1700092C02Rik	0	0	0	0	0	0	0	0	0
1700092C10Rik	1700092C10Rik	0	0	0	0	0	0	0	0	0
1700092E19Rik	1700092E19Rik	0	0	0	0	0	0	0	0	0
1700092K14Rik	1700092K14Rik	15	18	0	13	1	24	18	23	42
1700092M07Rik	1700092M07Rik	0	0	7	0	0	5	0	0	0
1700093K21Rik	1700093K21Rik	0	0	0	0	0	17	0	0	5
1700094D03Rik	1700094D03Rik	82	61	77	96	57	72	22	52	52
1700094J05Rik	1700094J05Rik	3	0	17	2	15	21	19	8	0
1700094M24Rik	1700094M24Rik	0	0	0	0	0	0	0	0	0
1700095A21Rik	1700095A21Rik	2	0	0	0	0	0	0	0	0
1700095B10Rik	1700095B10Rik	0	0	0	0	0	0	0	0	11
1700095B22Rik	1700095B22Rik	0	16	17	27	11	18	12	32	6
1700096J18Rik	1700096J18Rik	0	13	0	0	0	0	0	0	0
1700096K18Rik	1700096K18Rik	434	503	136	405	398	734	262	331	337
1700097N02Rik	1700097N02Rik	13	12	0	18	14	1	4	6	0
1700100L14Rik	1700100L14Rik	8	0	0	0	0	0	0	0	0
1700101E01Rik	1700101E01Rik	0	0	0	0	0	2	7	8	0
1700101I11Rik	1700101I11Rik	145	214	140	79	54	305	218	83	103
1700101O22Rik	1700101O22Rik	0	0	0	0	0	0	0	0	0
1700102H20Rik	1700102H20Rik	15	24	10	73	9	65	39	41	14
1700102P08Rik	1700102P08Rik	46	13	12	4	12	14	9	38	0
1700104A03Rik	1700104A03Rik	0	0	0	0	0	0	0	0	0
1700105P06Rik	1700105P06Rik	18	12	28	42	4	20	22	17	0
1700106J16Rik	1700106J16Rik	0	0	0	0	0	0	0	0	0
1700106N22Rik	1700106N22Rik	325	740	451	957	787	1177	966	883	758
1700108F19Rik	1700108F19Rik	0	12	0	17	7	6	0	0	0
1700108J01Rik	1700108J01Rik	0	0	0	0	0	0	0	0	0
1700108M19Rik	1700108M19Rik	0	0	0	0	0	0	0	0	0
1700109F18Rik	1700109F18Rik	0	0	0	0	0	0	0	0	0
1700109G14Rik	1700109G14Rik	4	0	0	0	0	0	0	0	0
1700109G15Rik	1700109G15Rik	0	0	0	0	0	0	0	0	0
1700109H08Rik	1700109H08Rik	0	0	0	24	0	19	0	7	0
1700109I08Rik	1700109I08Rik	0	0	0	0	0	0	0	0	0
1700110C19Rik	1700110C19Rik	18	0	0	0	8	6	0	0	0
1700110I01Rik	1700110I01Rik	0	0	0	0	0	0	0	0	0
1700110K17Rik	1700110K17Rik	3	17	27	9	15	45	14	21	0
1700110M21Rik	1700110M21Rik	0	0	0	0	0	0	0	0	0
1700111N16Rik	1700111N16Rik	0	0	0	0	0	0	0	0	0
1700112E06Rik	1700112E06Rik	9	43	10	13	31	47	29	10	110
1700112H15Rik	1700112H15Rik	0	0	0	0	0	0	0	0	0
1700113A16Rik	1700113A16Rik	1205	1259	1245	1466	1278	2097	1841	1379	1378
1700113H08Rik	1700113H08Rik	0	0	0	0	0	0	0	0	0
1700113I22Rik	1700113I22Rik	244	358	123	439	306	386	404	293	290
1700119H24Rik	1700119H24Rik	0	0	0	0	0	0	0	0	0
1700120C14Rik	1700120C14Rik	23	67	34	46	43	35	26	26	72
1700120E14Rik	1700120E14Rik	0	0	0	0	0	0	0	0	0
1700120G07Rik	1700120G07Rik	0	0	0	0	0	0	0	0	0
1700120K04Rik	1700120K04Rik	1	9	5	5	9	13	3	0	0
1700121L16Rik	1700121L16Rik	0	0	12	0	0	1	0	0	0
1700121N20Rik	1700121N20Rik	4	1	21	0	4	2	0	0	10
1700122O11Rik	1700122O11Rik	0	0	0	0	0	0	0	0	0
1700123I01Rik	1700123I01Rik	0	0	1	0	0	2	0	0	0
1700123K08Rik	1700123K08Rik	0	0	0	0	0	18	0	7	0
1700123L14Rik	1700123L14Rik	0	0	9	0	0	0	9	5	0
1700123M08Rik	1700123M08Rik	60	128	98	65	74	128	138	159	146
1700123O12Rik	1700123O12Rik	0	0	0	0	0	0	0	0	0
1700123O20Rik	1700123O20Rik	1175	1328.01	1191	1344	1116	1728	1361	1290	1094
1700123O21Rik	1700123O21Rik	4	0	0	29	0	1	15	0	16
1700125D06Rik	1700125D06Rik	2	21	0	36	9	20	6	3	2
1700125G02Rik	1700125G02Rik	0	0	4.00001	8	14	0	1	9	0
1700125G22Rik	1700125G22Rik	0	13	0	0	0	0	0	0	13
1700125H03Rik	1700125H03Rik	0	0	0	0	0	0	0	0	0
1700125H20Rik	1700125H20Rik	93	31	17	42	93	105	31	45	0
1700126H18Rik	1700126H18Rik	0	0	0	0	0	0	0	0	0
1700128A07Rik	1700128A07Rik	0	0	0	0	0	0	0	0	0
1700128F08Rik	1700128F08Rik	6	22	16	0	40	16	15	17	28
1700129C05Rik	1700129C05Rik	0	0	0	0	0	0	0	0	0
1810006J02Rik	1810006J02Rik	0	0	0	0	17	3	0	0	0
1810006K21Rik	1810006K21Rik	6827	6725	5333	7535	6010	8971	8251	6454	5088
1810007C17Rik	1810007C17Rik	13	22	13	36	0	12	8	14	10
1810007D17Rik	1810007D17Rik	0	0	0	0	0	0	0	0	0
1810007I06Rik	1810007I06Rik	12	14	11	0	2	0	13	6	0
1810008A18Rik	1810008A18Rik	1062	2832	1733	3179	2304	2392	2179	2171	2527
1810008I18Rik	1810008I18Rik	0	0	0	0	0	0	0	0	0
1810009A15Rik	1810009A15Rik	1184	1369	994	1788	1195	1704	1738	1442	1147
1810009J06Rik	1810009J06Rik	0	0	0	0	0	0	0	0	0
1810010D01Rik	1810010D01Rik	0	0	0	0	0	0	0	2	0
1810010H24Rik	1810010H24Rik	92	124	168	276	167	251	276	293	197
1810011H11Rik	1810011H11Rik	21	42	8	19	24	57	11	39	19
1810011O10Rik	1810011O10Rik	257	164	27	125	132	158	165	112	19
1810012K16Rik	1810012K16Rik	0	7	0	15	0	12	8	0	0
1810012P15Rik	1810012P15Rik	1728	2596	1825	3312	2149	3893	2917	3126	2380
1810013A23Rik	1810013A23Rik	0	0	0	0	0	0	0	0	0
1810013D10Rik	1810013D10Rik	2203	4197	2807	4608	3174	4940	4035	4330	4233
1810013L24Rik	1810013L24Rik	2267	2852	2123	3049	2156	4547	3983	2598	2274
1810014B01Rik	1810014B01Rik	515	366	186	451	303	556	465	296	258
1810014F10Rik	1810014F10Rik	2228	3267	2904	3760	2892	4502	3610	3233	2489
1810018F18Rik	1810018F18Rik	0	0	0	0	0	0	0	0	0
1810019D21Rik	1810019D21Rik	0	0	0	0	0	0	0	10	0
1810019J16Rik	1810019J16Rik	0	0	15	79	22	0	12	2	10
1810020D17Rik	1810020D17Rik	2440	3328	2329	3511	2516	3790	3240	3002	2305
1810020O05Rik	1810020O05Rik	63	68	21	68	53	84	49	63	27
1810021B22Rik	1810021B22Rik	26	46	45	102	69	83	52	82	26
1810022K09Rik	1810022K09Rik	8104	6215	4435	5780	4605	10534	7321	5497	3843
1810024B03Rik	1810024B03Rik	74	33	29	29	7	60	105	56	25
1810026B05Rik	1810026B05Rik	2248.3	1773.42	1472.53	2164.97	1485.47	2869.62	2188.82	1666.98	1544.38
1810026J23Rik	1810026J23Rik	2279	5025	2997.01	4800	3485.01	5310	4945	4010	3973
1810027O10Rik	1810027O10Rik	4273	6028	4105	6276	5107	6793	5641	5681	4446
1810029B16Rik	1810029B16Rik	414	554	500	679	633	909	734	749	595
1810030J14Rik	1810030J14Rik	0	0	0	0	0	0	0	0	0
1810030N24Rik	1810030N24Rik	2881	3291	2390	2915	2464	5314	4171	2600	3113
1810030O07Rik	1810030O07Rik	1029	1687	1443	1607	1612	2311	1449	1288	1527
1810031K17Rik	1810031K17Rik	916	1953	1495	1991	1681	2237	1941	1873	1876
1810032O08Rik	1810032O08Rik	28	151	66.0704	86	236	178.697	160	223	166
1810033B17Rik	1810033B17Rik	80	187	120	75	96	212	154	91	167
1810034E14Rik	1810034E14Rik	10	0	0	0	11	0	18	15	57
1810035I16Rik	1810035I16Rik	23	43	46	28	31	44	38	32	24
1810035L17Rik	1810035L17Rik	4181	3426	2301	3851	2603	5325	4602	3505	2656
1810037I17Rik	1810037I17Rik	13435	10914	7870	11445	8543	17151	13013	9707	8111
1810041L15Rik	1810041L15Rik	1007	2798	1808	3699	2211	2362	2575	2294	2509
1810043G02Rik	1810043G02Rik	860	2024	1436	2241	1525	1489	1529	1847	1663
1810043H04Rik	1810043H04Rik	1049	1524	1148	1710	1361	1679	1590	1193	1303
1810044D09Rik	1810044D09Rik	64	44	53	121	51	58	68	60	61
1810046J19Rik	1810046J19Rik	6608	9622	6230	10582	8588	11391	10428	8848	7469
1810046K07Rik	1810046K07Rik	0	3	0	0	0	7	0	0	0
1810048J11Rik	1810048J11Rik	1568	2388	1330	2270	1855	2194	2236	1779	1281
1810049H13Rik	1810049H13Rik	252	488	323	658	458	523	345	568	658
1810053B23Rik	1810053B23Rik	0	0	0	0	0	0	0	0	0
1810055G02Rik	1810055G02Rik	794	1576	1242	1973	1884	1386	1443	1725	1346
1810058I24Rik	1810058I24Rik	2530	3398	1991	3575	2889	3363	2806	2967	2459
1810062G17Rik	1810062G17Rik	36	1	29	0	5	20	41	2	61
1810062O18Rik	1810062O18Rik	100	153	19	94	48	151	85	62	116
1810063B05Rik	1810063B05Rik	3282	2933	1677	2547	2027	4190	2938	2324	1613
1810063B07Rik	1810063B07Rik	668	888	730	995	974	1082	806	932	614
1810064F22Rik	1810064F22Rik	68.0044	61	40.0001	15.0003	26	67	51	24	2
1810065E05Rik	1810065E05Rik	0	0	0	0	15	0	0	0	0
1810074P20Rik	1810074P20Rik	2304	3018	2057	2391	2227	3930	3879	2260	2811
2010001E11Rik	2010001E11Rik	2	19	36	13	14	2	0	0	30
2010001M06Rik	2010001M06Rik	927	1592	1453	1735	1436	1599	1734	1419	1474
2010001M09Rik	2010001M09Rik	0	0	8	0	9	3	0	2	0
2010002M12Rik	2010002M12Rik	16	15	12	0	6	16	38	0	17
2010002N04Rik	2010002N04Rik	1416	2461	2186	3870	2129	3181	2863	2634	2542
2010003K11Rik	2010003K11Rik	0	0	0	0	0	0	0	0	0
2010003K15Rik	2010003K15Rik	0	0	0	0	0	0	0	0	0
2010003O02Rik	2010003O02Rik	1062	1031	544	832	557	1346	1028	746	545
2010005H15Rik	2010005H15Rik	5	0	8	0	0	0	0	26	0
2010009K17Rik	2010009K17Rik	0	4	15	0	0	4	4	5	2
2010010A06Rik	2010010A06Rik	0	0	7	0	0	0	0	0	15
2010011I20Rik	2010011I20Rik	2235	4066	1938	4470	2770	3992	3358	3080	2596
2010012O05Rik	2010012O05Rik	1627	1937	1353	1759	1721	2141	1925	1954	1322
2010015L04Rik	2010015L04Rik	510	715	602	879	503	939	961	732	669
2010016I18Rik	2010016I18Rik	0	0	0	0	0	0	0	0	0
2010106C02Rik	2010106C02Rik	0	0	0	0	0	0	0	0	0
2010106E10Rik	2010106E10Rik	15	0	21	0	0	0	0	0	0
2010106G01Rik	2010106G01Rik	2054	1741	1472	2305	1647	3603	2454	1850	1575
2010107E04Rik	2010107E04Rik	19602	17541	12481	17535	13072	27353	22420	17121	13463
2010107G12Rik	2010107G12Rik	11	11	56	47	37	17	54	10	42
2010107G23Rik	2010107G23Rik	1038	1556	1017	1670	1615	1947	1622	1625	1629
2010107H07Rik	2010107H07Rik	707	892	675	820	664	1100	1151	810	530
2010109A12Rik	2010109A12Rik	0	0	14	0	0	0	0	0	0
2010109I03Rik	2010109I03Rik	3	16	0	45	17	21	9	21	16
2010109K11Rik	2010109K11Rik	716	978	610	874	725	565	752	488	440
2010110P09Rik	2010110P09Rik	10	51	20	117	31	51	72	41	13
2010111I01Rik	2010111I01Rik	457	547	707	1190	556	748	867	748	771
2010204K13Rik	2010204K13Rik	776	813	587	884	729	1042	752	686	713
2010300C02Rik	2010300C02Rik	7188	17764	14415	19188	15685	15116	15534	13439	13498
2010305A19Rik	2010305A19Rik	920	1787	1420	2231	1823	1925	1918	1919	1438
2010308F09Rik	2010308F09Rik	2	21	11	10	17	8	14	3	0
2010310C07Rik	2010310C07Rik	0	0	0	0	0	0	0	0	0
2010315B03Rik	2010315B03Rik	765	920	580	831	601	1279	1169	1003	664
2010317E24Rik	2010317E24Rik	30	257	53	160	170	184	103	180	300
2010320M18Rik	2010320M18Rik	252	607	315	568	318	609	491	572	338
2010321M09Rik	2010321M09Rik	1285	2379	1255	2009	1798	2209	1937	1421	2066
2200002D01Rik	2200002D01Rik	8	9	11	10	2	13	14	24	22
2200002J24Rik	2200002J24Rik	2	9	7	0	8	7	10	11	1
2200002K05Rik	2200002K05Rik	447	942	931	1026	932	1000	981	739	682
2210009G21Rik	2210009G21Rik	262	629	233	385	295	278	244	220	275
2210010C04Rik	2210010C04Rik	0	0	0	0	0	0	0	0	0
2210010C17Rik	2210010C17Rik	0	0	0	0	0	0	22	6	0
2210012G02Rik	2210012G02Rik	542	451	400	593	453	784	652	550	437
2210013O21Rik	2210013O21Rik	3359	4549	3045	4349	3979	5882	5262	3883	3517
2210015D19Rik	2210015D19Rik	993	1340	1068	1435	1450	1467	1619	1278	1141
2210016F16Rik	2210016F16Rik	631	830	315	1022	702	1096	991	808	476
2210016L21Rik	2210016L21Rik	2806	6676	4966	7930	5927	5808	6200	6305	6067
2210018M11Rik	2210018M11Rik	841	1377	1330	1874	1172	1723	1585	1200	929
2210019I11Rik	2210019I11Rik	0	0	0	0	0	0	0	0	0
2210020M01Rik	2210020M01Rik	70	92	114	72	107	140	145	101	55
2210021J22Rik	2210021J22Rik	527	1112	1002	1344	1052	985	1015	1103	973
2210039B01Rik	2210039B01Rik	32	66	31	126	57	125	100	78	108
2210403K04Rik	2210403K04Rik	1319.73	1221	1262	1163.05	2151	2297	2103	1450.96	1915
2210404J11Rik	2210404J11Rik	154	296	316	251	236	363	407	234	173
2210404O07Rik	2210404O07Rik	9	50	3	25	20	27	8	13	35
2210404O09Rik	2210404O09Rik	675	582	217	428	359	919	652	499	391
2210407C18Rik	2210407C18Rik	0	0	0	0	0	0	0	0	0
2210408F21Rik	2210408F21Rik	172	117	141	183	237	221	371	357	228
2210408I21Rik	2210408I21Rik	679	797	443	562	351	716	1072	451	193
2210409D07Rik	2210409D07Rik	0	7	0	0	0	0	0	0	0
2210409E12Rik	2210409E12Rik	3	0	0	0	0	0	0	0	0
2210411K11Rik	2210411K11Rik	148	391	328	347	279	155	217	175	190
2210414B05Rik	2210414B05Rik	0	0	0	0	0	0	0	0	0
2210415F13Rik	2210415F13Rik	0	0	0	0	0	0	0	0	0
2210416O15Rik	2210416O15Rik	2	4.28451	1.13043	16	0	0	4	4	3
2210417A02Rik	2210417A02Rik	0	12	0	0	0	0	0	0	18
2210417K05Rik	2210417K05Rik	14.0011	24	4.00184	50.0306	7	60	31.0132	38	5.01023
2210420H20Rik	2210420H20Rik	0	0	0	0	0	0	0	0	0
2300002M23Rik	2300002M23Rik	0	0	0	0	0	0	0	0	0
2300003K06Rik	2300003K06Rik	0	0	0	0	0	0	0	0	0
2300005B03Rik	2300005B03Rik	0	0	0	25	0	0	0	0	0
2300009A05Rik	2300009A05Rik	1396	1547	1267	1461	1358	2256	1945	1334	1138
2310001A20Rik	2310001A20Rik	1908	3297	2703	3269	3439	4496	4445	3326	2888
2310001H17Rik	2310001H17Rik	2	20	0	0	11	0	17	9	0
2310001H18Rik	2310001H18Rik	0	0	0	0	0	0	0	0	0
2310001K24Rik	2310001K24Rik	14	0	0	0	0	10	0	1	0
2310002D06Rik	2310002D06Rik	15	0	23	0	0	2	16	57	0
2310002J15Rik	2310002J15Rik	0	7	0	0	6	0	16	0	0
2310002L09Rik	2310002L09Rik	0	0	0	3	30	24	2	0	0
2310002L13Rik	2310002L13Rik	0	0	0	0	0	0	0	0	0
2310003C23Rik	2310003C23Rik	1339	1901	1458	2200	1682	2607	2351	1771	1865
2310003F16Rik	2310003F16Rik	5142	5128	3992	5193	4328	7904	6327	5104	4360
2310003H01Rik	2310003H01Rik	114	585	399	457	517	227	345	657	451
2310003L22Rik	2310003L22Rik	3218	3628	2603	3608	2789	5073	3521	3340	2963
2310004I24Rik	2310004I24Rik	694	1108	675	955	744	1160	1140	663	679
2310004N24Rik	2310004N24Rik	1383	2643	1684	2777	2159	2355	2522	2340	2268
2310005A03Rik	2310005A03Rik	2	0	10	0	1	0	0	5	1
2310005E17Rik	2310005E17Rik	0	0	0	0	0	0	0	0	0
2310005G13Rik	2310005G13Rik	0	28	2	0	0	44	0	41	0
2310007B03Rik	2310007B03Rik	0	0	0	0	0	0	49	19	0
2310007L24Rik	2310007L24Rik	0	0	0	0	0	0	0	0	0
2310008H04Rik	2310008H04Rik	177	152	100	299	200	345	207	181	201
2310008H09Rik	2310008H09Rik	1488	2015.99	1279	2196	1610	2734	2360	1901	1727
2310008N11Rik	2310008N11Rik	0	0	0	0	0	0	0	0	0
2310009A05Rik	2310009A05Rik	2156	2103	1202	1735	836	2519	2658	1422	1456
2310009B15Rik	2310009B15Rik	962	995	708	1085	719	1155	766	745	516
2310010J17Rik	2310010J17Rik	146	120	43	146	48	245	166	128	34
2310010M20Rik	2310010M20Rik	10	18	26	11	17	24	35	25	16
2310011J03Rik	2310011J03Rik	1036	2920	2011.01	3312.02	2512	1808.05	2097	2356	2166
2310014F07Rik	2310014F07Rik	18	0	0	0	38	2	24	1	0
2310014L17Rik	2310014L17Rik	18	18	3	43	103	52	70	8	33
2310015A10Rik	2310015A10Rik	211	400	243	415	298	313	240	181	393
2310015B20Rik	2310015B20Rik	3	14	11	3	41	6	0	9	13
2310015D24Rik	2310015D24Rik	0	0	0	0	0	0	0	0	0
2310016D03Rik	2310016D03Rik	0	0	0	0	0	0	0	0	0
2310016M24Rik	2310016M24Rik	8152	12019	9608	13719	9935	13120	11700	10923	9042
2310020H05Rik	2310020H05Rik	0	0	0	0	0	0	0	0	0
2310021P13Rik	2310021P13Rik	526	1349	879	1788	1395	1372	1122	1180	1020
2310022A10Rik	2310022A10Rik	548	1522	1284	1685	1220	1133	1098	1591	1257
2310022B05Rik	2310022B05Rik	903	1914	1076	1826	1815	1719	1816	1662	1758
2310028H24Rik	2310028H24Rik	476	1262	845.998	1175	1212	1050	1089	1179	1183
2310030A07Rik	2310030A07Rik	0	0	0	0	0	0	0	0	0
2310030G06Rik	2310030G06Rik	50	171	52	39	63	119	169	95	97
2310030N02Rik	2310030N02Rik	745	1047	779	1028	925	1015	1069	958	589
2310033E01Rik	2310033E01Rik	0	0	0	0	0	0	0	9	0
2310033P09Rik	2310033P09Rik	641	1069	845	1252	956	808	1008	862	1007
2310034C09Rik	2310034C09Rik	0	0	0	0	0	0	0	0	0
2310034G01Rik	2310034G01Rik	89	187	80	105	52	235	127	115	113
2310034O05Rik	2310034O05Rik	1	1	0	0	8	0	8	0	3
2310035C23Rik	2310035C23Rik	2489	3998	2391	3062	2947	4915	4743	2815	1910
2310035K24Rik	2310035K24Rik	652	1599.01	1180	2252	1216	1421	1303	1300	1264.01
2310036O22Rik	2310036O22Rik	2880	5184	3699	5916	4701	4767	4632	4297	4107
2310037I24Rik	2310037I24Rik	1887	4565	2657	4250	3634	4295	4493	3366	3461
2310039H08Rik	2310039H08Rik	646	912	756	1012	784	856	909	654	624
2310039L15Rik	2310039L15Rik	54	105	70	120	49	132	110	77	89
2310040G24Rik	2310040G24Rik	69	67	27	58	67	73	31	92	79
2310042D19Rik	2310042D19Rik	57	150	103	14	64	136	65	90	0
2310042E22Rik	2310042E22Rik	141	110	44	138	45	92	16	36	138
2310043J07Rik	2310043J07Rik	0	4	0	0	0	0	0	9	0
2310043L19Rik	2310043L19Rik	0	0	0	0	0	0	0	0	0
2310043O21Rik	2310043O21Rik	0	5	0	0	0	0	0	0	0
2310044G17Rik	2310044G17Rik	3589	7416	4922	7849	6269	8265	7566	5966	5655
2310044H10Rik	2310044H10Rik	4069	11247	8031	13196	10691	7240	8275	10019	9703
2310045N01Rik	2310045N01Rik	193	563	385	648	578	336	399	549	464
2310046A06Rik	2310046A06Rik	244	260	106	261	354	324	504	187	259
2310046O06Rik	2310046O06Rik	575	580	715	999	1014	847	1232	842	749
2310047B19Rik	2310047B19Rik	535	1397	1195	1310	1057	1196	1018	1267	1149
2310047M10Rik	2310047M10Rik	292	675	489	697	647	553	559	429	694
2310050B05Rik	2310050B05Rik	0	0	0	0	0	0	0	0	0
2310050C09Rik	2310050C09Rik	0	0	0	0	0	0	0	0	0
2310057J18Rik	2310057J18Rik	0	23	0	72	0	0	0	0	0
2310057M21Rik	2310057M21Rik	920	1215	1002	1467	910	2162	1922	1331	1350
2310057N15Rik	2310057N15Rik	0	0	0	0	0	1	0	0	0
2310061C15Rik	2310061C15Rik	539	803	647	1156	832	846	994	877	817
2310061I04Rik	2310061I04Rik	1279	2681	2089	3048	2724	2854	2931	2811	2591
2310061J03Rik	2310061J03Rik	206	329	402	666	365	399	406	300	371
2310061N02Rik	2310061N02Rik	0	0	0	0	0	0	0	0	0
2310065F04Rik	2310065F04Rik	0	0	0	0	0	0	0	0	0
2310067B10Rik	2310067B10Rik	677	2315	2093	3051	1826	1795	1865	2109	1916
2310068J16Rik	2310068J16Rik	8.01031	0	42.0147	21	10	50	9	7	14
2310069B03Rik	2310069B03Rik	0	14	2	0	0	0	0	0	0
2310069G16Rik	2310069G16Rik	415	552	203	735	340	564.004	587.004	482.004	306
2310079F23Rik	2310079F23Rik	134	234	142	237	175	167	263	160	381
2310079G19Rik	2310079G19Rik	0	0	0	0	0	0	0	0	0
2310081J21Rik	2310081J21Rik	0	0	0	0	0	0	0	0	0
2400001E08Rik	2400001E08Rik	4064	7188	5763	7535	6460	6033	5813	6395	5552
2400003C14Rik	2400003C14Rik	3013	5893	4028	5402.01	4567.01	5947	5915	4134	4237
2400009B08Rik	2400009B08Rik	859	1027	661	1041	766	1268	1107	918	749
2410001C21Rik	2410001C21Rik	1991	5140	3717	6045	4739	4437	4539	4546	4824
2410002F23Rik	2410002F23Rik	2046	5163	3658	5279	5031	5550	5138	4525	4820
2410002I01Rik	2410002I01Rik	309	949	629	1271	790	734	770	854	831
2410002O22Rik	2410002O22Rik	4877	5537	3335	5368	4061	7088	6469	4209	3953
2410003K15Rik	2410003K15Rik	1160	1632	1174	1938	1182	1983	1920	1396	1053
2410003L11Rik	2410003L11Rik	4	0	30	0	0	3	0	0	0
2410004A20Rik	2410004A20Rik	0	4	5	48	0	0	0	8	0
2410004B18Rik	2410004B18Rik	1716	2257	1382	1989	1874	3102	2238	1966	1554
2410004I01Rik	2410004I01Rik	31	95	13	144	79	158	111	105	27
2410004N09Rik	2410004N09Rik	230	253	151	276	142	363	256	213	159
2410004P03Rik	2410004P03Rik	3	24	6	0	25	44	77	22	4
2410006H16Rik	2410006H16Rik	879	1080	629	1019	695	1201	990	929	752
2410007B07Rik	2410007B07Rik	12	0	0	0	7	0	12	0	13
2410012E07Rik	2410012E07Rik	0	2	0	8	0	0	0	0	0
2410012M07Rik	2410012M07Rik	4	18	0	17	0	26	39	0	0
2410015M20Rik	2410015M20Rik	3147	5672	4495	6287	4864	5436	5674	5576	4619
2410016O06Rik	2410016O06Rik	551	1301	1015	1111	1206	1156	870	963	1027
2410017I17Rik	2410017I17Rik	0	0	0	0	0	0	0	0	0
2410017P09Rik	2410017P09Rik	1425	1891	1472	1844	1317	2093.01	2040	1876	1471
2410018L13Rik	2410018L13Rik	379	890	554	1194	632	711	797	726	653
2410018M08Rik	2410018M08Rik	199	289	360	346	306	237	444	302	160
2410021H03Rik	2410021H03Rik	9	11	20	0	6	5	13	2	0
2410022L05Rik	2410022L05Rik	453	791	408	726	733	841	734	761	529
2410042D21Rik	2410042D21Rik	1691	1561	1289	1495	1650	2796	2237	1087	1274
2410057H14Rik	2410057H14Rik	14	0	1	28	3	9	1	7	0
2410066E13Rik	2410066E13Rik	171	315	124	198	206	218	131	205	96
2410075B13Rik	2410075B13Rik	235	715	390	691	468	563	550	680	599
2410076I21Rik	2410076I21Rik	55	211	116	94	55	85	78	41	14
2410088K16Rik	2410088K16Rik	0	0	0	0	0	0	0	7	0
2410089E03Rik	2410089E03Rik	483	665	309	886	486	827	760	696	474
2410091C18Rik	2410091C18Rik	2412	3517	2335	3283	3072	4395	3777	2832	2925
2410114N07Rik	2410114N07Rik	1	15	16	1	12	4	2	7	0
2410124H12Rik	2410124H12Rik	0	1	12	0	5	0	2	0	0
2410127L17Rik	2410127L17Rik	2899	2394	1268	2429	1697	3244	2288	1417	1224
2410131K14Rik	2410131K14Rik	533	1212	1121	1320	1634	1358	1487	1382	995
2410137F16Rik	2410137F16Rik	18	18	0	12	1	46	28	0	27
2410137M14Rik	2410137M14Rik	25	6	0	16	13	32	58	0	12
2410141K09Rik	2410141K09Rik	0	0	0	0	0	0	0	0	6
2500003M10Rik	2500003M10Rik	9014	14373	9786	14720	11463	19899	15958	11652	11710
2500004C02Rik	2500004C02Rik	1032	856	859	866	736	1260	1538	921	661
2510002D24Rik	2510002D24Rik	656	1265	798	1358	1183	1180	1047	1206	1154
2510003D18Rik	2510003D18Rik	0	0	0	0	0	0	0	0	0
2510003E04Rik	2510003E04Rik	8620	12075	8845	12011	9374	12973	12952	9640	10118
2510006D16Rik	2510006D16Rik	2064	4702	3325	4954	3774	4017	4053	4462	3888
2510009E07Rik	2510009E07Rik	4990	9794	5942	9218	8079	11969	11531	7609	7106
2510012J08Rik	2510012J08Rik	652	2041	1351	2520	1893	1225	1288	1643	1517
2510039O18Rik	2510039O18Rik	948	2129	1424	2800	1739	1519	1626	1720	1733
2510049J12Rik	2510049J12Rik	14	43	0	1	7	25	22	31	8
2600006L11Rik	2600006L11Rik	0	0	0	0	0	5	0	0	0
2610001J05Rik	2610001J05Rik	3641	3920	2560	4061	3133	5582	3895	3006	2839
2610002D18Rik	2610002D18Rik	4	3	7	0	18	4	14	3	0
2610002I17Rik	2610002I17Rik	257	713	696	744	624	706	741	620	491
2610002J02Rik	2610002J02Rik	805	1679	1285	1589	1357	1636	1665	1438	1960
2610002M06Rik	2610002M06Rik	2312	3037	1795	2010	2197	4151	3863	2337	1879
2610005L07Rik	2610005L07Rik	326	1167	770	1233	996	1200	1275	942	996
2610008E11Rik	2610008E11Rik	1213	1705	886	1633	925	2004	1471	1168	827
2610015P09Rik	2610015P09Rik	198	119	71	116	120	211	267	192	166
2610016A17Rik	2610016A17Rik	0	0	0	0	0	0	0	0	0
2610017I09Rik	2610017I09Rik	7648	6692	6279	8414	6925	13225	10651	8125	7976
2610018G03Rik	2610018G03Rik	717	473	454	383	506	806	527	224	122
2610019E17Rik	2610019E17Rik	110	34	13	76	58	83	130	61	30
2610019F03Rik	2610019F03Rik	1294	2341	1277	2293	1628	1674	2330	1679	1502
2610020C07Rik	2610020C07Rik	88	106	154	88	107	140	204	69	38
2610020H08Rik	2610020H08Rik	31	42	31	34	18	44	70	3	53
2610021K21Rik	2610021K21Rik	41	45	0	17	16	12	85	4	4
2610027L16Rik	2610027L16Rik	747	1535	830	1605	1362	1514	1290	1224	1310
2610028E06Rik	2610028E06Rik	0	7	5	0	11	12	0	82	30
2610028H24Rik	2610028H24Rik	0	0	0	0	0	0	0	0	0
2610029G23Rik	2610029G23Rik	1309	1836	920	1171	738	1837	1656	1294	1185
2610029I01Rik	2610029I01Rik	1018	1099	887	1273	758	1756	1551	1134	938
2610034B18Rik	2610034B18Rik	637	1472	786	1260	919	1542	1271	1200	1457
2610034M16Rik	2610034M16Rik	493	750	328	683	447	829	785	650	632
2610035D17Rik	2610035D17Rik	255	671	369	718	515	468	734	412	490
2610035F20Rik	2610035F20Rik	10	2	0	0	0	0	0	0	0
2610037D02Rik	2610037D02Rik	0	1	13	46	6	11	4	4	0
2610039C10Rik	2610039C10Rik	447	722	510	653	677	875	698	487	352
2610044O15Rik	2610044O15Rik	1038	1189	773	1155	1043	1548	1197	753	685
2610100L16Rik	2610100L16Rik	1000	1035	751	893	742	1792	1436	1138	1108
2610101N10Rik	2610101N10Rik	4616	4838	3468	4951	3733	8581	6661	4228	4660
2610109H07Rik	2610109H07Rik	6	24	0	0	27	2	5	6	1
2610203C20Rik	2610203C20Rik	153	263	126	369	232	281	330	379	295
2610203C22Rik	2610203C22Rik	2	38	22	106	10	54	35	21	55
2610204G22Rik	2610204G22Rik	69	135	83	191	35	94	140	65	85
2610206C17Rik	2610206C17Rik	1	5	0	8	0	27	7	1	5
2610301B20Rik	2610301B20Rik	3365	3881	2508	3833	3149	4802	3814	2607	2662
2610301G19Rik	2610301G19Rik	1721	4799	3175	4025	4158	4322	3609	3820	3433
2610305D13Rik	2610305D13Rik	66	60	54	64	76	264	245	77	40
2610306M01Rik	2610306M01Rik	412	569	486	844	601	507	628	656	562
2610307P16Rik	2610307P16Rik	15	4	23	17	17	7	0	18	30
2610316D01Rik	2610316D01Rik	241	220	87	154	235	269	155	112	185
2610318N02Rik	2610318N02Rik	33	75	71	123	157	58	57	33	97
2610507B11Rik	2610507B11Rik	6137	11209	6927	12396	9386	12065	10842	10409	7661
2610507I01Rik	2610507I01Rik	423	869	467	815	342	802	844	789	507
2610524H06Rik	2610524H06Rik	2442	2345	1971	2799	2783	3672	3889	2511	2358
2610528A11Rik	2610528A11Rik	44	83	10	66	100	20	195	49	84
2610528E23Rik	2610528E23Rik	505	851	650	664	463	686	749	593	601
2610528J11Rik	2610528J11Rik	0	1	0	5	8	0	0	0	0
2700007P21Rik	2700007P21Rik	2325	2757	1906	2060	1753	3576	3250	1928	2059
2700023E23Rik	2700023E23Rik	248	182	17	234	111	360	94	161	199
2700029M09Rik	2700029M09Rik	4284	4460	3095	4897	3598	7102	5222	4310	3865
2700038G22Rik	2700038G22Rik	34.9951	12	30	59.0194	0.999999	36	77	45	27
2700046A07Rik	2700046A07Rik	34	77	113	143	197	45	81	137	168
2700046G09Rik	2700046G09Rik	241	268	220	293	202	242	310	277	208
2700049A03Rik	2700049A03Rik	372	328	244	478	206	480	501	308	246
2700050L05Rik	2700050L05Rik	857	937	733	1140	813	1163	1277	936	639
2700054A10Rik	2700054A10Rik	71	30	84	71	79	126	115	24	70
2700060E02Rik	2700060E02Rik	5517	6373	4040	7236	4571	9438	8337	5590	5124
2700062C07Rik	2700062C07Rik	1068	1377	1191	1626	1092	2013	2065	1468	1836
2700069I18Rik	2700069I18Rik	0	11	2	12	0	3	11	21	0
2700070H01Rik	2700070H01Rik	66	12	10	40	39	25	10	21	29
2700078E11Rik	2700078E11Rik	1234	1798	1120	1742	1435	2100	2049	1346	902
2700081L22Rik	2700081L22Rik	29	51	46	43	29	62	72	13	62
2700081O15Rik	2700081O15Rik	431	984.026	850.01	751.024	771.027	852.118	846	688.039	562
2700086A05Rik	2700086A05Rik	0	0	0	0	0	0	0	0	0
2700089E24Rik	2700089E24Rik	12528	10484	7057	10276	7567	17483	13838	9452	7376
2700089I24Rik	2700089I24Rik	0	5	3	5	0	12	1	9	0
2700090O03Rik	2700090O03Rik	1392	1309	943	1268	1074	2012	1870	1055	933
2700094K13Rik	2700094K13Rik	759	1131	700	1197	967	1203	781	1107	742
2700097O09Rik	2700097O09Rik	416	394	301	365	144	645	504	234	316
2700099C18Rik	2700099C18Rik	16	71	29.0027	28	39.0013	98	118	53.0015	30.0015
2810001G20Rik	2810001G20Rik	841	1217	544	988	756	1367	1237	831	953
2810002D19Rik	2810002D19Rik	129	151	120	170	191	465	249	84	259
2810002N01Rik	2810002N01Rik	2439	2864	2144	4019	2831	4490	3476	2812	2867
2810004N23Rik	2810004N23Rik	564	991	683	974	732	1011	914	894	599
2810006K23Rik	2810006K23Rik	895	1367	1289	1121	815	1209	1482	1033	820
2810007J24Rik	2810007J24Rik	0	0	0	0	0	0	0	0	0
2810008D09Rik	2810008D09Rik	450	580	601	948	559	1047	813	917	674
2810008M24Rik	2810008M24Rik	4678	4196	2342	3891	3069	6467	5424	2869	2896
2810011L19Rik	2810011L19Rik	399	706	371	663	605	457	628	963	628
2810013P06Rik	2810013P06Rik	859	901	586	1502	953	1268	1099	1109	900
2810021B07Rik	2810021B07Rik	1194	1254	732	1424	897	2271	1188	950	941
2810021J22Rik	2810021J22Rik	474	308	461	426	499	668	591	401	184
2810025M15Rik	2810025M15Rik	804	954	626	1114	758	1301	1074	848	1129
2810029C07Rik	2810029C07Rik	316	585	458	717	551	948	720	558	772
2810030E01Rik	2810030E01Rik	312	476	251	588	210	485	665	371	393
2810032G03Rik	2810032G03Rik	385	488	422	713	445	829	688	592	500
2810046L04Rik	2810046L04Rik	515	761	734	996	686	1170	1088	797	427
2810047C21Rik1	2810047C21Rik1	15	23	6	27	13	61	18	6	26
2810049E08Rik	2810049E08Rik	263	151	102	200	206	287	280	128	196
2810055F11Rik	2810055F11Rik	149	179	71	65	114	142	140	106	70
2810055G20Rik	2810055G20Rik	40	43	45	36	56	161	89	16	0
2810403A07Rik	2810403A07Rik	2098	3542	2807	3401	2636	3648	3336	2281	1955
2810403D21Rik	2810403D21Rik	181	62	48	124	139	182	128	5	32
2810404M03Rik	2810404M03Rik	0	0	0	0	0	0	0	0	0
2810405F15Rik	2810405F15Rik	67	179	41	113	38	164	169	162	110
2810405K02Rik	2810405K02Rik	1146	2398	2285	3253	2844	2106	2155	2741	2431
2810407C02Rik	2810407C02Rik	5629	5304	4033	5520	3713	10167	7499	4514	3684
2810408A11Rik	2810408A11Rik	49	11	8	62	13	12	26	19	25
2810408I11Rik	2810408I11Rik	148	111	108	56	68	226	163	139	52
2810408M09Rik	2810408M09Rik	554	729	577	898	813	619	765	850	622
2810410L24Rik	2810410L24Rik	20	121	55	77	134	87	36	95	31
2810417H13Rik	2810417H13Rik	167	205	62	159	83	305	223	117	226
2810422J05Rik	2810422J05Rik	995	1964	1663	2288	2234	2070	2195	1860	1900
2810422O20Rik	2810422O20Rik	324	530	309	431	451	524	499	205	329
2810428I15Rik	2810428I15Rik	1109	3239	2223	3670	2755	2088	2086	2760	2235
2810429I04Rik	2810429I04Rik	33	50	34	57	94	91	6	27	14
2810432D09Rik	2810432D09Rik	569	1057	797	1078	882	790	860	831	668
2810432L12Rik	2810432L12Rik	2056	3620	2739	3949	3350	3371	3393	3900	3435
2810433D01Rik	2810433D01Rik	5	0	0	0	5	14	15	0	12
2810442I21Rik	2810442I21Rik	12	3	24	16	7	16	26	3	2
2810442N19Rik	2810442N19Rik	0	4	3	21	0	0	0	4	0
2810453I06Rik	2810453I06Rik	585	793	389	904	587	987	883	701	720
2810454H06Rik	2810454H06Rik	23	34	14	47	75	5	35	97	12
2810459M11Rik	2810459M11Rik	591	847	253	937	737	1190	819	508	784
2810468N07Rik	2810468N07Rik	2881	5168	3268	4906	4204	3720	4803	3833	4183
2810471M01Rik	2810471M01Rik	1	0	0	5	0	0	0	0	2
2810474O19Rik	2810474O19Rik	868	873	553	941	760	1053	1210	851	753
2900002K06Rik	2900002K06Rik	7	22.0073	24	51.0134	34.007	31	35	40.0128	41
2900005J15Rik	2900005J15Rik	3	37	11	33	49	0	46	9	4
2900006K08Rik	2900006K08Rik	100	75	66	115	56	157	222	139	57
2900008C10Rik	2900008C10Rik	76	71	106	211.004	159	255	136	117	160
2900009J06Rik	2900009J06Rik	273	339	188	325	239	303	294	228	234
2900010M23Rik	2900010M23Rik	4875	7804	5806	9258	6502	8139	7035	7401	5909
2900011O08Rik	2900011O08Rik	5579	11918	8339	12148	9734	11360	12712	11291	10941
2900026A02Rik	2900026A02Rik	468	1096	721	1146	548	1141	1320	1174	1116
2900041M22Rik	2900041M22Rik	7	25	18	0	0	12	27	24	0
2900052N01Rik	2900052N01Rik	767	823	406	940	478	984	849	878	391
2900053A13Rik	2900053A13Rik	3446	3947	2726	4500	3175	4329	4078	3794	2517
2900055J20Rik	2900055J20Rik	801	777	1111	1303	1054	2108	1580	1135	1148
2900056M20Rik	2900056M20Rik	2557	2410	1420	2579	1822	2787	2527	1623	1887
2900057B20Rik	2900057B20Rik	0	0	0	0	0	0	0	0	0
2900060B14Rik	2900060B14Rik	3	0	25	0	0	0	0	0	6
2900064A13Rik	2900064A13Rik	10797	11957	8079	11922	10021	16640	14678	9605	8789
2900076A07Rik	2900076A07Rik	357	309	235	201	379	450	255	353	138
2900079G21Rik	2900079G21Rik	339	1211	982	1025	817	637	895	919	980
2900092C05Rik	2900092C05Rik	0	0	0	0	0	0	0	0	0
2900092D14Rik	2900092D14Rik	1378	1136	869	1522	675	2006	1350	982	973
2900092E17Rik	2900092E17Rik	670	1418	786	1500	1016	981	1127	1312	1156
2900093L17Rik	2900093L17Rik	0	0	0	0	0	0	0	0	0
2900097C17Rik	2900097C17Rik	41620	63891	45112	69834	53487	75170	76662	58234	52040
3000002C10Rik	3000002C10Rik	45	168	103	211	77	116	71	184	70
3010001F23Rik	3010001F23Rik	22	100	42	87	84	110	79	72	85
3010026O09Rik	3010026O09Rik	227	548	406	549	504	618	418	493	509
3100003L05Rik	3100003L05Rik	73	28	28	23	74	185	112	66	116
3110001D03Rik	3110001D03Rik	2657	2774	2451	3097	2257	3817	3384	2692	2957
3110001I22Rik	3110001I22Rik	173.001	193.02	128.001	377.003	81.0013	121.051	223.001	145.002	43.0006
3110002H16Rik	3110002H16Rik	832	1849	1194	1788	1433	1844	1756	1558	1494
3110003A17Rik	3110003A17Rik	2830	2110	1227	1682	1386	3270	2641	1576	1417
3110007F17Rik	3110007F17Rik	105	167	63	85	50	77	48	74	86
3110009E18Rik	3110009E18Rik	387	373	240	517	381	601	540	397	217
3110009F21Rik	3110009F21Rik	0	0	33	0	0	6	0	13	0
3110015C05Rik	3110015C05Rik	0	5	0	0	0	0	0	0	0
3110021A11Rik	3110021A11Rik	6	1	29	18	10	12	12	19	18
3110021N24Rik	3110021N24Rik	82	177	178	91	202	240	195	133	145
3110035E14Rik	3110035E14Rik	3529	3783	1898	3168	3566	4700	3663	2190	2438
3110039I08Rik	3110039I08Rik	6	12	0	20	0	12	13	13	15
3110039M20Rik	3110039M20Rik	2578	2075	1625	1812	1477	3909	2820	2145	1250
3110040N11Rik	3110040N11Rik	523	832	611	888	772	721	937	709	594
3110043O21Rik	3110043O21Rik	1116	1421	1088	1693	1559	2417	1634	1384	1496
3110045C21Rik	3110045C21Rik	0	77	0	60	0	14	129	0	12
3110047P20Rik	3110047P20Rik	221	280	324	539	184	536	319	184	239
3110052M02Rik	3110052M02Rik	496	836	466	710	677	1275	1004	437	706
3110056K07Rik	3110056K07Rik	371	458	211	475	240	474	418	237	336
3110056O03Rik	3110056O03Rik	1323	4220	3154	4881	4370	2432	3231	3376	3808
3110057O12Rik	3110057O12Rik	285	413	263	402	205	391	325	322	216
3110062M04Rik	3110062M04Rik	283	577	404	646	355	515	554	557	368
3110070M22Rik	3110070M22Rik	117	129	105	162	232	212	280	163	223
3110079O15Rik	3110079O15Rik	25	93	91	88	107	105	102	68	109
3110082D06Rik	3110082D06Rik	226	339	108	268	319	528	437	303	205
3110082I17Rik	3110082I17Rik	319	683	413	640.008	491	497	490	407	353
3110082J24Rik	3110082J24Rik	105	71	56	155	65	151	138	83	88
3110099E03Rik	3110099E03Rik	16	44	4	51	23	51	83	8	56
3200001D21Rik	3200001D21Rik	11	87	31	66	48	41	71	59	12
3200002M19Rik	3200002M19Rik	529	1059	760	1243	828	1253	761	1121	849
3230401D17Rik	3230401D17Rik	1465	2030	1398	1965	1900	2038	2565	1733	1485
3300002I08Rik	3300002I08Rik	69	71	88	70	142	143	83	104	40
3300005D01Rik	3300005D01Rik	0	0	0	0	0	0	0	3	0
3425401B19Rik	3425401B19Rik	0	7	0	0	8	12	0	0	0
3632451O06Rik	3632451O06Rik	388	872	367	504	733	724	651	379	747
3632454L22Rik	3632454L22Rik	12	67	11	32	0	23	10	25	50
3830403N18Rik	3830403N18Rik	51	20	0	0	20	193	150	34	35
3830406C13Rik	3830406C13Rik	1920	2636	1528	2898	1831	4020	3522	2045	2031
3830408C21Rik	3830408C21Rik	20	135	59	49	77	177	91	48	50
3830417A13Rik	3830417A13Rik	0	0	0	0	0	0	0	0	0
3830431G21Rik	3830431G21Rik	17	135	115	186	170	184	115	238	87
3930402G23Rik	3930402G23Rik	4	0	0	0	3	20	0	10	0
4430402I18Rik	4430402I18Rik	97	151	48	151	197	312	215	174	64
4632411B12Rik	4632411B12Rik	1353	2558	1556	2919	2008	2194	2552	2294	1413
4632415K11Rik	4632415K11Rik	345	1011	527	700	598	904	574	597	555
4632415L05Rik	4632415L05Rik	984	1435	843	1602	1061	1800	1634	1090	1021
4632427E13Rik	4632427E13Rik	39	123	227	78	118	250	178	52	72
4632428C04Rik	4632428C04Rik	139	215	279	236	144	313	265	209	303
4632428N05Rik	4632428N05Rik	618	1563.01	1248	1332	1105	2097	1372	1382	1049
4632434I11Rik	4632434I11Rik	74	373	74	350	76	150	416	125	42
4732415M23Rik	4732415M23Rik	45	118	115	226	183	159	115	128	82
4732416N19Rik	4732416N19Rik	9	7	2	11	7	7	0	14	0
4732418C07Rik	4732418C07Rik	3778	5071	3704	5007	3779	6049	5812	4141	3650
4732456N10Rik	4732456N10Rik	0	0	0	0	0	0	0	0	0
4732471D19Rik	4732471D19Rik	398	898	823.002	864.008	827.014	613	678	307.002	387.003
4732471J01Rik	4732471J01Rik	43.0002	45	51	82	110.001	49	65	77.0004	48
4732490B19Rik	4732490B19Rik	0	0	0	0	0	0	0	0	0
4732491K20Rik	4732491K20Rik	64	128	88	157	70	123	241	128	195
4831426I19Rik	4831426I19Rik	5	17	17	17	6	1	4	14	0
4831440E17Rik	4831440E17Rik	124	91	188	160	198	536	207	147	155
4832428D23Rik	4832428D23Rik	1	5	0	0	0	7	0	2	0
4833403I15Rik	4833403I15Rik	0	0	0	0	0	0	0	0	0
4833412C05Rik	4833412C05Rik	10	31	19	49	11	32	15	20	0
4833417C18Rik	4833417C18Rik	180	50	25	70	120	204	155	128	66
4833418N02Rik	4833418N02Rik	3	17	32	39	82	11	56	40	54
4833419F23Rik	4833419F23Rik	8	11	0	0	12	0	0	14	0
4833420G17Rik	4833420G17Rik	1179	1553	1505	1708	1399	2058	1535	1404	1344
4833422C13Rik	4833422C13Rik	637	967	604	662	809	998	1101	706	592
4833423E24Rik	4833423E24Rik	0	0	0	0	0	0	0	0	0
4833424O15Rik	4833424O15Rik	6785	8202	4788	7144	5179	11941	10545	6155	5479
4833427F10Rik	4833427F10Rik	3	11	1	1	13	1	2	11	0
4833427G06Rik	4833427G06Rik	0	0	0	0	0	0	0	29	0
4833428L15Rik	4833428L15Rik	0	11	0	0	0	0	0	0	0
4833439L19Rik	4833439L19Rik	9527	17914	10284	20590	13904	18895	16422	13898	13062
4833442J19Rik	4833442J19Rik	203	45	63	88	49	254	184	132	71
4921501E09Rik	4921501E09Rik	0	0	0	0	0	0	9	0	0
4921504E06Rik	4921504E06Rik	9	0	9	0	0	0	0	0	24
4921506M07Rik	4921506M07Rik	0	0	0	0	0	0	0	7	0
4921507L20Rik	4921507L20Rik	10	0	12	6	0	36	44	3	0
4921507P07Rik	4921507P07Rik	26.0001	7	13	20	11	70	17	0	0
4921508A21Rik	4921508A21Rik	14	59	34	34	27	57	113	45	20
4921508D12Rik	4921508D12Rik	0	0	0	0	0	0	12	0	0
4921509C19Rik	4921509C19Rik	0	0	0	0	0	0	0	0	0
4921509O07Rik	4921509O07Rik	0	0	0	0	0	0	0	0	0
4921510H08Rik	4921510H08Rik	0	0	0	6	0	0	0	0	0
4921511C10Rik	4921511C10Rik	0	0	5	0	0	13	0	0	0
4921511C20Rik	4921511C20Rik	0	0	0	0	0	0	0	0	0
4921511H03Rik	4921511H03Rik	0	0	0	0	0	0	0	0	0
4921511I17Rik	4921511I17Rik	35	83	11	9	22	31	84	60.0183	17
4921511M17Rik	4921511M17Rik	0	0	0	0	0	0	0	0	0
4921513D23Rik	4921513D23Rik	519	415	320	404	351	608	637	572	363
4921513I03Rik	4921513I03Rik	0	0	0	0	0	0	0	0	0
4921515E04Rik	4921515E04Rik	16	12	1	48	8	35	6	3	1
4921515J06Rik	4921515J06Rik	108	171	107	160	116	351	328	251	223
4921517D21Rik	4921517D21Rik	0	0	0	0	0	0	0	0	0
4921517D22Rik	4921517D22Rik	1	2	0	0	1	1	0	0	0
4921517L17Rik	4921517L17Rik	87	220	157	161	113	88	154	133	122
4921523A10Rik	4921523A10Rik	2712	2289	1486	1715	1537	3563	3164	1739	1418
4921524J17Rik	4921524J17Rik	3496	3386	1960	2381	2491	5423	4546	2489	2924
4921524L21Rik	4921524L21Rik	0	0	0	0	0	0	0	0	0
4921525B02Rik	4921525B02Rik	55	209	82	260	177	98	82	157	94
4921525O09Rik	4921525O09Rik	4	48	41	0	6	0	23	0	0
4921528I01Rik	4921528I01Rik	5	1	0	0	23	0	0	0	0
4921528O07Rik	4921528O07Rik	1	2	0	25	0	0	29	0	0
4921530D09Rik	4921530D09Rik	10	25	57	23	60	51	43	23	59
4921530L18Rik	4921530L18Rik	28	19	15	21	71	40	13	2	13
4921530L21Rik	4921530L21Rik	43	30	0	46	11	36	44	8	31
4921531C22Rik	4921531C22Rik	189	199	188	273	86	211	277	167	107
4921531P14Rik	4921531P14Rik	0	0	0	0	0	0	0	0	0
4921533I20Rik	4921533I20Rik	0	0	0	0	0	0	0	0	0
4921536K21Rik	4921536K21Rik	0	19	0	2	0	4	0	8	0
4921539E11Rik	4921539E11Rik	0	0	0	0	0	0	0	0	0
4922501C03Rik	4922501C03Rik	282	562	348	367	283	464	315	300	298
4922501L14Rik	4922501L14Rik	102	197	43	123	210	130	298	114	136
4922502D21Rik	4922502D21Rik	0	0	0	0	0	0	0	0	0
4922502H24Rik	4922502H24Rik	0	0	0	0	0	0	0	0	0
4922502N22Rik	4922502N22Rik	36	0	0	0	0	0	0	0	0
4922505E12Rik	4922505E12Rik	0	0	0	8	0	0	0	0	0
4922505G16Rik	4922505G16Rik	5	3	2	11	0	7	13	14	4
4930401C15Rik	4930401C15Rik	0	0	0	0	0	0	0	0	0
4930401O10Rik	4930401O10Rik	0	0	0	0	0	0	0	0	0
4930401O12Rik	4930401O12Rik	0	0	0	0	0	0	0	0	0
4930402F06Rik	4930402F06Rik	0	0	0	0	0	0	0	0	0
4930402F11Rik	4930402F11Rik	0	0	0	12	0	2	0	0	0
4930402H24Rik	4930402H24Rik	2256	4113	2282	4670	3874	3968	4038	3321	4203
4930403N07Rik	4930403N07Rik	459	248	130	94	194	380	357	115	139
4930404A05Rik	4930404A05Rik	0	0	0	0	0	0	0	0	0
4930404A10Rik	4930404A10Rik	0	15	6	10	19	14	23	11	0
4930404H11Rik	4930404H11Rik	0	0	11	0	0	0	0	4	0
4930404H21Rik	4930404H21Rik	0	0	0	4	0	4	3	0	0
4930404I05Rik	4930404I05Rik	0	0	0	0	0	12	9	0	12
4930404N11Rik	4930404N11Rik	37	171	87	136	71	68	60	135	91
4930405A10Rik	4930405A10Rik	0	0	0	0	0	0	0	0	0
4930405A21Rik	4930405A21Rik	7	12	0	10	13	3	12	5	0
4930405D11Rik	4930405D11Rik	0	0	0	0	0	0	0	0	0
4930405J17Rik	4930405J17Rik	0	0	0	0	0	0	0	0	0
4930405P13Rik	4930405P13Rik	77	61	21	56	42	39	75	60	37
4930406D18Rik	4930406D18Rik	0	0	0	0	0	0	0	0	0
4930407I10Rik	4930407I10Rik	0	0	0	0	0	0	0	0	0
4930408F14Rik	4930408F14Rik	0	0	0	0	0	0	0	0	0
4930412B13Rik	4930412B13Rik	0	0	0	0	0	0	0	0	0
4930412C18Rik	4930412C18Rik	45	57	123	150	67	114	128	42	73
4930412F15Rik	4930412F15Rik	27	126	54	46	20	76	47	64	24
4930412O13Rik	4930412O13Rik	3	0	0	0	0	0	0	0	0
4930413E15Rik	4930413E15Rik	0	0	0	0	0	0	0	0	0
4930413F20Rik	4930413F20Rik	16	9	17	39	34	21	11	26	14
4930413G21Rik	4930413G21Rik	42	477	337	388	245	124	58	120	145
4930413M19Rik	4930413M19Rik	0	0	0	0	0	0	0	0	0
4930414L22Rik	4930414L22Rik	467	1056	1005	1418	1231	1100	942	895	1015
4930414N06Rik	4930414N06Rik	0	7	0	23	11	7	9	0	0
4930415F15Rik	4930415F15Rik	1	34	8	40	0	19	1	9	0
4930415L06Rik	4930415L06Rik	0	0	0	0	0	0	0	0	0
4930415O20Rik	4930415O20Rik	16	0	0	0	0	0	11	1	0
4930417G10Rik	4930417G10Rik	90	48	9	32.0005	78	69	55	57	39
4930417O13Rik	4930417O13Rik	13	0	0	0	0	0	36	0	1
4930417O22Rik	4930417O22Rik	5	5	0	5	9	2	3	3	1
4930419G24Rik	4930419G24Rik	0	0	0	12	0	6	16	0	0
4930420K17Rik	4930420K17Rik	997	857	543	803	778	1653	1076	798	635
4930422G04Rik	4930422G04Rik	74	39	44	66	17	168	32	109	48
4930423M02Rik	4930423M02Rik	0	0	0	0	0	27	0	0	0
4930425K10Rik	4930425K10Rik	0	0	0	0	0	0	0	0	0
4930425O10Rik	4930425O10Rik	47	74	28	1	45	18	2	0	0
4930426L09Rik	4930426L09Rik	0	7	25	0	0	6	0	0	0
4930427A07Rik	4930427A07Rik	33	63	96	153	177	90	154	73	100
4930428D18Rik	4930428D18Rik	0	0	0	0	0	0	0	0	0
4930428E07Rik	4930428E07Rik	1	0	0	0	0	0	0	12	0
4930428E23Rik	4930428E23Rik	0	0	0	0	0	0	0	0	0
4930428G15Rik	4930428G15Rik	0	0	0	0	0	0	0	0	0
4930428O21Rik	4930428O21Rik	0	0	0	0	0	0	0	0	0
4930429B21Rik	4930429B21Rik	461	510	388	609	585	778	495	589	441
4930429D17Rik	4930429D17Rik	0	0	0	0	0	0	0	0	0
4930429F11Rik	4930429F11Rik	0	0	0	0	0	0	0	0	0
4930429F24Rik	4930429F24Rik	92	201	46	61	148	238	59	141	78
4930430A15Rik	4930430A15Rik	0	0	0	0	0	0	0	0	0
4930430D24Rik	4930430D24Rik	0	0	0	0	0	0	0	0	0
4930430F08Rik	4930430F08Rik	2412	2548	1341	2074	1426	3686	3114	1546	1218
4930430F21Rik	4930430F21Rik	0	0	0	0	0	0	0	0	0
4930430J02Rik	4930430J02Rik	0	0	0	0	0	0	0	0	0
4930431A04Rik	4930431A04Rik	0	0	0	0	0	0	0	0	0
4930431P03Rik	4930431P03Rik	6	0	0	78	0	14	12	128	0
4930432J09Rik	4930432J09Rik	33	0	0	0	0	0	0	0	0
4930432K09Rik	4930432K09Rik	0	0	0	0	0	0	0	0	0
4930432K21Rik	4930432K21Rik	34	60	71	52	39	49	77	41	49
4930432M17Rik	4930432M17Rik	0	0	0	0	0	0	0	0	0
4930433B08Rik	4930433B08Rik	0	0	0	0	0	0	0	0	0
4930433I11Rik	4930433I11Rik	0	0	0	0	0	0	0	0	0
4930433N12Rik	4930433N12Rik	1	0	7	0	13	8	0	0	0
4930434J06Rik	4930434J06Rik	0	0	0	0	0	0	0	0	0
4930435E12Rik	4930435E12Rik	0	0	0	0	0	0	0	0	0
4930438E09Rik	4930438E09Rik	0	0	0	0	0	0	0	0	0
4930440C22Rik	4930440C22Rik	0	0	0	0	0	0	0	0	0
4930441J16Rik	4930441J16Rik	0	0	0	0	0	0	0	0	0
4930441O14Rik	4930441O14Rik	58	89	94	166	30	256	121	109	253
4930442J19Rik	4930442J19Rik	0	0	0	0	0	0	0	0	0
4930442L01Rik	4930442L01Rik	0	0	0	0	0	0	0	0	0
4930443G12Rik	4930443G12Rik	0	0	0	0	0	0	0	0	0
4930443O20Rik	4930443O20Rik	0	0	0	0	0	8	0	0	0
4930444A02Rik	4930444A02Rik	2139	3436	2878	4325	3089	3266	4078	3098	2531
4930444F02Rik	4930444F02Rik	0	0	0	0	0	0	0	0	0
4930444G20Rik	4930444G20Rik	0	0	0	0	0	0	0	0	0
4930444M15Rik	4930444M15Rik	0	0	0	0	19	4	0	0	4
4930444P10Rik	4930444P10Rik	1	0	12	0	2	6	31	5	0
4930447A16Rik	4930447A16Rik	0	0	0	0	0	0	0	0	0
4930447C04Rik	4930447C04Rik	109	98	52	72	17	293	179	192	8
4930447J18Rik	4930447J18Rik	0	0	0	0	0	0	0	0	0
4930447K03Rik	4930447K03Rik	0	19	0	0	13	0	0	35	6
4930447N08Rik	4930447N08Rik	2	0	0	0	0	0	0	0	0
4930448C13Rik	4930448C13Rik	0	0	0	0	0	0	0	0	0
4930448F12Rik	4930448F12Rik	0	0	0	0	0	0	0	0	0
4930448H16Rik	4930448H16Rik	0	0	0	0	0	0	0	0	0
4930448I06Rik	4930448I06Rik	0	0	0	0	0	0	0	0	0
4930448I18Rik	4930448I18Rik	0	0	0	0	0	0	0	0	0
4930448K20Rik	4930448K20Rik	0	0	0	0	0	0	0	0	0
4930449E01Rik	4930449E01Rik	0	0	0	0	0	0	0	0	0
4930449E18Rik	4930449E18Rik	0	0	0	0	0	8	0	0	0
4930449I24Rik	4930449I24Rik	0	0	0	0	0	0	0	0	0
4930451C15Rik	4930451C15Rik	19	16	0	25	18	17	59	21	35
4930451I11Rik	4930451I11Rik	0	0	0	0	0	0	0	0	0
4930452A19Rik	4930452A19Rik	0	0	0	0	0	0	0	7	0
4930452B06Rik	4930452B06Rik	215	613	317	333	302	374	366	368	456
4930452G13Rik	4930452G13Rik	104	365	102	160	218	74	200	116	77
4930452N14Rik	4930452N14Rik	10	0	0	0	0	0	0	0	0
4930453H23Rik	4930453H23Rik	0	0	12	0	0	0	5	6	0
4930453N24Rik	4930453N24Rik	1553	2009	1188	1810	1537	2400	1970	1185	1530
4930455B14Rik	4930455B14Rik	0	0	0	0	0	5	0	0	0
4930455C13Rik	4930455C13Rik	71	279	181	391	242	227	200	179	113
4930455C21Rik	4930455C21Rik	821	927	328	498	320	526	914	343	422
4930455D15Rik	4930455D15Rik	0	0	0	0	0	0	18.0005	13.0013	7
4930455F16Rik	4930455F16Rik	0	0	0	0	0	0	0	0	0
4930455F23Rik	4930455F23Rik	1076	1701	962	1352	1221	1816	1648	1471	1368
4930455H04Rik	4930455H04Rik	24	15	8	47	44	39	31	20	0
4930455J16Rik	4930455J16Rik	0	0	0	0	0	0	0	0	0
4930456L15Rik	4930456L15Rik	0	0	0	0	0	0	0	0	10
4930458L03Rik	4930458L03Rik	0	0	0	0	0	0	0	0	0
4930459L07Rik	4930459L07Rik	0	0	0	0	0	0	0	0	0
4930461G14Rik	4930461G14Rik	1	0	1	0	0	6	0	0	0
4930465A12Rik	4930465A12Rik	0	0	0	0	0	2	0	0	0
4930465K10Rik	4930465K10Rik	71	39	1	45	34	29	14	7	31
4930465M20Rik	4930465M20Rik	29	0	0	9	0	1	11	4	16
4930467D21Rik	4930467D21Rik	0	0	0	0	0	0	0	0	0
4930467E23Rik	4930467E23Rik	0	0	0	0	0	0	0	0	2
4930467K11Rik	4930467K11Rik	0	3	0	0	30	0	12	0	0
4930468A15Rik	4930468A15Rik	0	0	0	0	0	0	0	0	0
4930469G21Rik	4930469G21Rik	0	0	8	17	14	14	2	0	0
4930470H14Rik	4930470H14Rik	527	672	731	1475	655	1542	989	1212	855
4930470P17Rik	4930470P17Rik	0	20	23	0	3	0	31	3	13
4930471C04Rik	4930471C04Rik	0	0	0	0	0	0	0	0	0
4930471G03Rik	4930471G03Rik	4	0	0	0	0	0	0	0	0
4930471I20Rik	4930471I20Rik	8	52	96	75	55	56	64	58	58
4930471M09Rik	4930471M09Rik	0	0	0	0	0	7	0	6	0
4930471M23Rik	4930471M23Rik	897	2034	1391	1558	1892	1579	1889	1594	1473
4930473A02Rik	4930473A02Rik	205.001	434.002	379.001	595.001	347.001	596.002	609.002	370.002	316.002
4930473A06Rik	4930473A06Rik	10	3	28	11	9	16	9	8	11
4930473O22Rik	4930473O22Rik	23	0	0	0	0	0	0	0	19
4930474G06Rik	4930474G06Rik	16	22	0	0	9	0	0	4	1
4930474H20Rik	4930474H20Rik	0	0	0	0	0	0	0	0	0
4930474M22Rik	4930474M22Rik	0	0	0	0	0	0	0	0	0
4930474N05Rik	4930474N05Rik	0	0	0	0	0	0	0	0	0
4930474N09Rik	4930474N09Rik	0	0	0	0	0	0	0	0	0
4930478L05Rik	4930478L05Rik	0	0	0	0	0	0	0	37.0001	14.0001
4930478P22Rik	4930478P22Rik	0	0	0	0	0	0	0	0	0
4930479D17Rik	4930479D17Rik	22	76	70	53	55	91	31	72	102
4930479M11Rik	4930479M11Rik	0	0	0	0	0	0	0	0	0
4930480E11Rik	4930480E11Rik	0	0	0	0	0	0	0	0	0
4930480G23Rik	4930480G23Rik	0	0	0	0	0	0	0	0	0
4930480K15Rik	4930480K15Rik	7	35	6	28	4	29	11	2	0
4930480M12Rik	4930480M12Rik	0	0	0	0	0	0	0	0	0
4930481A15Rik	4930481A15Rik	49.9999	85.9993	58	168.996	29	116	101.999	100	40.9997
4930483J18Rik	4930483J18Rik	0	0	0	0	0	0	0	0	0
4930483K19Rik	4930483K19Rik	61	71	21	55	64	26	83	40	49
4930483O08Rik	4930483O08Rik	0	0	0	0	0	0	0	1	0
4930486F22Rik	4930486F22Rik	0	0	0	0	0	0	0	0	0
4930486I03Rik	4930486I03Rik	0	0	0	0	0	0	0	0	0
4930486L24Rik	4930486L24Rik	27	15	29	15	0	32	59	25	34
4930487D11Rik	4930487D11Rik	0	0	0	0	0	0	0	0	0
4930487H11Rik	4930487H11Rik	0	0	0	0	0	0	0	0	0
4930488B22Rik	4930488B22Rik	0	0	0	0	0	0	0	0	0
4930488L21Rik	4930488L21Rik	6	18	21	13	2	27	7	0	17
4930500F04Rik	4930500F04Rik	7	0	0	0	0	0	0	0	0
4930500J02Rik	4930500J02Rik	10	0	5	0	0	26	8	18	0
4930500L23Rik	4930500L23Rik	3	0	0	0	5	0	0	4	0
4930502A04Rik	4930502A04Rik	0	0	27	0	0	0	0	0	0
4930502E09Rik	4930502E09Rik	0	1	0	0	0	0	0	5	0
4930502E18Rik	4930502E18Rik	1	5	0	13	0	1	0	11	0
4930503B20Rik	4930503B20Rik	0	6	0	0	0	16	5	0	0
4930503E14Rik	4930503E14Rik	0	16	0	0	0	0	0	0	0
4930503E24Rik	4930503E24Rik	0	1	0	1	0	0	0	0	0
4930503H13Rik	4930503H13Rik	0	0	0	0	0	0	0	0	0
4930503L19Rik	4930503L19Rik	401	386	276	446	219	592	692	232	447
4930503O07Rik	4930503O07Rik	0	0	0	0	0	0	0	0	10
4930504O13Rik	4930504O13Rik	0	0	0	0	0	0	0	0	0
4930505A04Rik	4930505A04Rik	36	5	0	35	21	41	0	0	0
4930505G20Rik	4930505G20Rik	0	0	0	0	0	0	0	0	0
4930506M07Rik	4930506M07Rik	494	733	558	736	814	1318	1223	883	809
4930507D05Rik	4930507D05Rik	109	311	223	343	385	303	433	223	300
4930509E16Rik	4930509E16Rik	1	0	0	13	10	0	1	7	0
4930509J09Rik	4930509J09Rik	0	2	0	0	0	0	0	4	6
4930509K18Rik	4930509K18Rik	0	13	0	15	0	0	0	0	0
4930511A02Rik	4930511A02Rik	0	0	0	0	0	0	0	0	0
4930511E03Rik	4930511E03Rik	0	0	0	0	0	0	0	0	0
4930511I11Rik	4930511I11Rik	0	0	0	0	0	0	7	0	0
4930511M06Rik	4930511M06Rik	77	170	186	193	131	210	226.999	238.999	117
4930511M11Rik	4930511M11Rik	0	0	0	0	0	0	0	0	0
4930512B01Rik	4930512B01Rik	3	0	5.0001	10	9	4.00019	0	5	0
4930513D17Rik	4930513D17Rik	0	20	0	0	0	0	21	15	0
4930513N10Rik	4930513N10Rik	21	2	44	8	60	53	49	63	10
4930513O06Rik	4930513O06Rik	0	0	0	0	0	0	0	0	0
4930515B02Rik	4930515B02Rik	0	0	0	0	0	0	0	0	0
4930515G01Rik	4930515G01Rik	19	3	34	0	3	41	53	23	51
4930515G16Rik	4930515G16Rik	0	0	0	0	0	0	0	0	0
4930515L03Rik	4930515L03Rik	4	1	0	0	0	0	0	12	0
4930515L19Rik	4930515L19Rik	0	0	0	0	0	0	0	0	0
4930517E11Rik	4930517E11Rik	0	0	0	0	0	0	0	0	0
4930518P08Rik	4930518P08Rik	0	0	0	0	0	0	0	0	0
4930519D14Rik	4930519D14Rik	0	0	0	0	0	0	0	0	0
4930519F09Rik	4930519F09Rik	19	30	15	47	24	32	7	60	51
4930519F16Rik	4930519F16Rik	0	0	0	0	0	0	0	0	0
4930519F24Rik	4930519F24Rik	0	0	0	0	0	0	0	0	0
4930519G04Rik	4930519G04Rik	1	14	0	1	4	11	25	0	7
4930519H02Rik	4930519H02Rik	0	0	0	0	0	0	0	0	0
4930520O04Rik	4930520O04Rik	2.99988	17	7.99948	0	0	4.99965	10	20.9999	0
4930520P13Rik	4930520P13Rik	0	0	0	0	0	0	0	0	0
4930521A18Rik	4930521A18Rik	0	0	0	0	0	0	0	0	0
4930521E06Rik	4930521E06Rik	0	0	0	0	0	0	0	0	0
4930522H14Rik	4930522H14Rik	0	0	0	0	0	0	0	0	0
4930522O17Rik	4930522O17Rik	0	0	0	0	0	0	0	0	0
4930523C07Rik	4930523C07Rik	105	123	78.0004	432.001	152	224	216	127	147
4930523O13Rik	4930523O13Rik	0	0	0	0	0	0	0	0	0
4930524B15Rik	4930524B15Rik	0	3	6	14	0	0	0	0	7
4930524C18Rik	4930524C18Rik	0	0	0	0	0	0	0	0	0
4930524E20Rik	4930524E20Rik	0	0	0	0	0	0	0	0	0
4930524L23Rik	4930524L23Rik	103	249	105	242	158	210.999	160	206.005	115.005
4930524N10Rik	4930524N10Rik	0	0	0	0	0	0	0	0	0
4930524O05Rik	4930524O05Rik	0	0	0	0	0	0	0	0	0
4930524O08Rik	4930524O08Rik	0	0	0	0	0	0	0	2	0
4930525D18Rik	4930525D18Rik	0	0	0	0	9	0	0	5	0
4930525F21Rik	4930525F21Rik	39	19	28	0	6	36	26	58	37
4930525G20Rik	4930525G20Rik	95	31	114	37	50	46	133	119	77
4930525M21Rik	4930525M21Rik	0	0	0	0	0	0	0	0	0
4930526D03Rik	4930526D03Rik	0	0	0	0	0	0	0	0	0
4930526I15Rik	4930526I15Rik	150	232	158	363	278	268	223	339	179
4930526L06Rik	4930526L06Rik	0	0	0	24	0	0	0	0	16
4930527F14Rik	4930527F14Rik	2	0	0	0	0	0	0	0	0
4930527G23Rik	4930527G23Rik	0	0	0	0	0	0	0	0	0
4930528A17Rik	4930528A17Rik	100	32	0	37	4	178	37	38	40
4930528D03Rik	4930528D03Rik	45	11	38	72	58	46	57	24	51
4930528F23Rik	4930528F23Rik	0	0	0	0	0	0	0	0	0
4930528P14Rik	4930528P14Rik	0	0	0	0	0	0	0	0	0
4930529C04Rik	4930529C04Rik	0	3	0	0	0	1	0	1	0
4930529F22Rik	4930529F22Rik	0	0	0	0	0	0	0	0	0
4930529F24Rik	4930529F24Rik	0	7	0	0	0	1	0	0	0
4930529K09Rik	4930529K09Rik	0	0	0	0	0	0	0	0	0
4930529L06Rik	4930529L06Rik	0	0	0	0	0	0	0	0	0
4930529M08Rik	4930529M08Rik	28	0	10	19	25	32	0	6	0
4930533B01Rik	4930533B01Rik	0	0	0	0	0	0	0	0	0
4930533P14Rik	4930533P14Rik	0	0	0	0	0	0	0	0	0
4930534B04Rik	4930534B04Rik	1275	2075	1400	2218	1259	2904	2280	1415	1078
4930538K18Rik	4930538K18Rik	78	80	42	105	106	136	136	54	138
4930539C22Rik	4930539C22Rik	0	0	0	0	0	0	0	0	0
4930539E08Rik	4930539E08Rik	73	212	162	254	194	179	204	182	202
4930539J05Rik	4930539J05Rik	15	30	20	30	70	20	20	16	2
4930539M17Rik	4930539M17Rik	1	0	0	0	0	0	3	12	0
4930539N22Rik	4930539N22Rik	0	0	0	0	0	0	9.00168	0	0
4930540M03Rik	4930540M03Rik	0	0	0	0	0	0	0	0	0
4930542C21Rik	4930542C21Rik	0	0	0	0	0	0	0	0	0
4930542D17Rik	4930542D17Rik	0	0	0	0	0	0	0	0	0
4930542H20Rik	4930542H20Rik	0	0	0	0	0	0	0	0	0
4930543E12Rik	4930543E12Rik	0	0	0	0	0	0	0	0	0
4930544D05Rik	4930544D05Rik	0	0	0	0	0	0	0	0	0
4930544G11Rik	4930544G11Rik	0	0	0	0	0	0	0	0	0
4930544M13Rik	4930544M13Rik	0	0	0	0	0	0	0	0	0
4930544O15Rik	4930544O15Rik	0	0	0	0	6	4	32	1	0
4930545E07Rik	4930545E07Rik	0	0	0	0	0	0	0	0	0
4930545H06Rik	4930545H06Rik	5	5	0	0	0	0	0	0	0
4930545L23Rik	4930545L23Rik	0	7	0	0	16	18	1	0	0
4930546C10Rik	4930546C10Rik	0	0	0	0	0	0	0	0	0
4930546K05Rik	4930546K05Rik	0	0	0	0	0	0	0	0	0
4930547C10Rik	4930547C10Rik	0	0	0	0	0	0	0	0	0
4930547E08Rik	4930547E08Rik	0	0	0	0	0	0	0	0	0
4930547E14Rik	4930547E14Rik	0	10	0	0	0	0	0	0	0
4930547N16Rik	4930547N16Rik	0	63	39	19	19	76	25	10	47
4930548G14Rik	4930548G14Rik	0	0	0	0	0	0	0	0	0
4930548H24Rik	4930548H24Rik	0	0	0	0	0	0	0	0	0
4930548J01Rik	4930548J01Rik	0	0	8	0	0	0	0	0	2
4930548K13Rik	4930548K13Rik	0	0	0	0	0	0	0	0	0
4930549C01Rik	4930549C01Rik	0	0	0	0	0	0	0	0	0
4930549G23Rik	4930549G23Rik	93	97	128	158.005	93.0001	234	211	163	187.001
4930550C14Rik	4930550C14Rik	22	0	12	0	14	63	25	0	19
4930550L24Rik	4930550L24Rik	0	0	0	0	0	0	0	0	0
4930552N02Rik	4930552N02Rik	0	0	0	0	0	0	0	0	0
4930552P12Rik	4930552P12Rik	0	8	0	0	0	0	0	12	0
4930553E22Rik	4930553E22Rik	0	0	0	0	0	5	0	0	11
4930554C24Rik	4930554C24Rik	0	0	0	0	0	0	0	0	0
4930555B11Rik	4930555B11Rik	0	0	0	0	0	0	0	0	0
4930555G01Rik	4930555G01Rik	11	28	1	17	18	60	45	37	1
4930555I21Rik	4930555I21Rik	20	109	58	39	32	64	51	83	109
4930556C24Rik	4930556C24Rik	0	0	0	0	0	0	0	0	0
4930556G01Rik	4930556G01Rik	0	0	0	0	0	0	0	0	0
4930556J02Rik	4930556J02Rik	0	0	0	0	0	0	0	0	0
4930556M19Rik	4930556M19Rik	34	6	11	42	10	56	48	31	10
4930556N09Rik	4930556N09Rik	0	0	0	0	0	0	0	0	0
4930557A04Rik	4930557A04Rik	0	0	0	0	0	0	0	0	0
4930557J02Rik	4930557J02Rik	0	0	0	0	0	0	0	0	0
4930558C23Rik	4930558C23Rik	0	0	0	0	0	0	0	0	0
4930558G05Rik	4930558G05Rik	0	0	0	0	0	0	0	0	0
4930558J18Rik	4930558J18Rik	1	0	0	10	0	0	0	0	0
4930558K02Rik	4930558K02Rik	2	0	6	13	6	30	31	10	54
4930562C15Rik	4930562C15Rik	0	0	0	0	0	12	0	0	0
4930562F07Rik	4930562F07Rik	48.9996	112	37.9996	165.999	57.9997	95.9996	42	78	129
4930563D23Rik	4930563D23Rik	0	0	0	0	0	0	0	0	0
4930563E18Rik	4930563E18Rik	10	0	0	0	0	0	0	0	0
4930563E22Rik	4930563E22Rik	36	70	76	110	189	226	58	89	113
4930563F08Rik	4930563F08Rik	0	22	19	0	6	0	0	0	0
4930563M20Rik	4930563M20Rik	0	0	0	0	0	0	0	6	0
4930564B18Rik	4930564B18Rik	1	0	0	1	0	1	0	0	0
4930564D02Rik	4930564D02Rik	0	0	0	0	0	0	0	0	0
4930564G21Rik	4930564G21Rik	0	0	0	0	0	0	0	0	0
4930564K09Rik	4930564K09Rik	2	23	22	0	21	26	8	20	16
4930565A17	4930565A17	0	0	1	0	12	0	13	0	0
4930565D16Rik	4930565D16Rik	0	0	0	0	0	0	0	0	0
4930565N06Rik	4930565N06Rik	1	1	10	2	1	2	0	3	6
4930567H12Rik	4930567H12Rik	0	0	0	0	0	0	8	0	0
4930567H17Rik	4930567H17Rik	0	0	0	0	0	0	0	0	0
4930567J20Rik	4930567J20Rik	0	0	0	0	0	0	0	0	0
4930567K20Rik	4930567K20Rik	0	0	1	28	0	0	0	0	0
4930568D16Rik	4930568D16Rik	0	0	0	0	0	0	0	0	0
4930568E12Rik	4930568E12Rik	0	0	0	0	0	0	0	0	0
4930568G15Rik	4930568G15Rik	0	0	0	0	0	0	0	0	0
4930568K20Rik	4930568K20Rik	0	0	0	0	0	0	0	0	0
4930570G19Rik	4930570G19Rik	255	390	289	361	360	762	665	249	385
4930571K23Rik	4930571K23Rik	0	0	0	0	0	0	0	0	0
4930572J05Rik	4930572J05Rik	719	3693	2388	3042	2357	1232	2095	1966	2309
4930572K03Rik	4930572K03Rik	0	0	0	0	0	0	0	0	0
4930572O13Rik	4930572O13Rik	2	0	0	0	0	0	0	0	0
4930573O16Rik	4930573O16Rik	21	6	17	0	10	0	0	0	0
4930578C19Rik	4930578C19Rik	24	50	7	13	55	28	20	37	45
4930578E11Rik	4930578E11Rik	6	1	8	1	6	6	1	5	0
4930578I06Rik	4930578I06Rik	0	0	0	0	0	0	0	0	0
4930578M01Rik	4930578M01Rik	8	0	8	10	0	0	2	0	15
4930578N16Rik	4930578N16Rik	99	134	53	163	84	136	144	88	135
4930578N18Rik	4930578N18Rik	0	0	0	0	0	0	0	0	0
4930579C15Rik	4930579C15Rik	0	0	16	0	10	0	0	0	0
4930579F01Rik	4930579F01Rik	0	0	0	10	0	7	17	0	0
4930579G18Rik	4930579G18Rik	4.00008	18.0082	6	32	40	11	13	23	35
4930579G22Rik	4930579G22Rik	51	78	30	53	36	45	50	31	24
4930579G24Rik	4930579G24Rik	133	249	230	148	189	282	260	161	183
4930579K19Rik	4930579K19Rik	49	34	87	84	29	73	47	127	26
4930581F22Rik	4930581F22Rik	3	4	0	33	16	22	8	8	34
4930583H14Rik	4930583H14Rik	47	7	25	0	63	5	27	0	9
4930583K01Rik	4930583K01Rik	0	0	0	25	0	0	0	0	7
4930583P06Rik	4930583P06Rik	0	0	0	0	0	0	0	0	0
4930584F24Rik	4930584F24Rik	0	0	0	0	0	0	0	0	0
4930588N13Rik	4930588N13Rik	0	0	0	0	0	0	5	2	19
4930590J08Rik	4930590J08Rik	0	0	0	0	13	0	11	0	8
4930590L20Rik	4930590L20Rik	1	0	0	0	0	0	0	0	0
4930591A17Rik	4930591A17Rik	0	0	0	0	0	0	0	5	0
4930592A05Rik	4930592A05Rik	60	42.0014	110.001	166	47.0018	114	97.0015	65.0019	74.0017
4930592I03Rik	4930592I03Rik	0	0	0	0	0	0	0	0	0
4930593A02Rik	4930593A02Rik	14	9	8	0	0	0	22	9	0
4930593C16Rik	4930593C16Rik	2	0	0	11	0	3	18	5	0
4930594C11Rik	4930594C11Rik	7	0	9	14	0	1	0	8	0
4930595M18Rik	4930595M18Rik	0	0	0	0	0	0	0	0	0
4930596D02Rik	4930596D02Rik	0	0	0	0	0	0	0	0	0
4930596M17Rik	4930596M17Rik	0	2	0	0	0	0	0	0	0
4930597G03Rik	4930597G03Rik	0	0	0	0	0	0	0	0	0
4930598F16Rik	4930598F16Rik	0	0	0	0	0	0	0	0	0
4930599N23Rik	4930599N23Rik	0	0	1	52	0	4	0	9	0
4931402G19Rik	4931402G19Rik	18	33	9.00202	19	37	23	36	25.0001	48
4931403E22Rik	4931403E22Rik	0	0	0	24	0	0	0	0	12
4931403G20Rik	4931403G20Rik	3.99999	0	4.99942	0	0	8.99886	0	0	0
4931406B18Rik	4931406B18Rik	50	21	5	10	6	45	36	21	40
4931406C07Rik	4931406C07Rik	726	863	674	1078	676	1009	856	564	732
4931406H21Rik	4931406H21Rik	0	47	21	0	41	6	8	0	5
4931406P16Rik	4931406P16Rik	1851	2467	1502	2575	2031	2570	2684	1845	1249
4931407G18Rik	4931407G18Rik	0	0	0	0	0	0	0	0	0
4931408A02Rik	4931408A02Rik	6	62	7	41	21	56	60	23	51
4931408C20Rik	4931408C20Rik	0	0	0	0	0	0	0	0	0
4931408D14Rik	4931408D14Rik	0	1	0	36	0	0	0	0	0
4931409K22Rik	4931409K22Rik	0	0	0	0	1	0	0	0	0
4931414P19Rik	4931414P19Rik	92	174	51	194	216	180	246	57	211
4931417E11Rik	4931417E11Rik	0	0	0	0	0	0	0	0	0
4931417G12Rik	4931417G12Rik	2	0	0	10	0	4	32	6	0
4931419H13Rik	4931419H13Rik	0	0	0	0	0	0	0	0	0
4931420L22Rik	4931420L22Rik	0	0	0	0	0	0	0	0	0
4931423N10Rik	4931423N10Rik	4	0	0	0	54	0	14	0	0
4931428F04Rik	4931428F04Rik	742	1931	1084	1613	1173	1648	1689	1479	1337
4931428L18Rik	4931428L18Rik	0	0	13	0	0	11	0	0	0
4931429I11Rik	4931429I11Rik	0	0	0	22	0	0	35	0	0
4931429L15Rik	4931429L15Rik	5	0	0	0	0	0	0	8	0
4931429P17Rik	4931429P17Rik	13	0	0	0	0	23	0	0	0
4931430N09Rik	4931430N09Rik	6.00151	19	37	0	23	0	20	13.0007	0
4931431B13Rik	4931431B13Rik	0	4	0	0	0	0	8	0	0
4931431C16Rik	4931431C16Rik	2	0	0	18	12	9	15	0	0
4931431F19Rik	4931431F19Rik	0	0	0	0	0	0	0	0	0
4931440F15Rik	4931440F15Rik	31.0268	77	38	103.047	53.0401	99.0617	166	36	51
4931440J10Rik	4931440J10Rik	6	12	0	11	0	17	3	0	0
4931440L10Rik	4931440L10Rik	0	0	0	0	0	0	0	0	0
4931440P22Rik	4931440P22Rik	53	36	2	42	15	34	48	5	2
4932411E22Rik	4932411E22Rik	0	0	37	0	12	17	19	0	0
4932411G14Rik	4932411G14Rik	0	4	3	0	0	2	12	0	0
4932411L15	4932411L15	482	667	476	1364	763	1384	780	1261	778
4932411N23Rik	4932411N23Rik	3	0	0	7	0	3	0	17	0
4932412D23Rik	4932412D23Rik	40	16	10	20	0	10	0	4	101
4932412H11Rik	4932412H11Rik	0	0	0	0	0	0	0	3	5
4932413F04Rik	4932413F04Rik	0	0	0	0	0	0	0	0	0
4932414J04Rik	4932414J04Rik	0	0	0	0	0	0	0	0	0
4932414N04Rik	4932414N04Rik	0	0	0	0	0	1	0	0	0
4932415G12Rik	4932415G12Rik	711	1124	630	1270	800	1724	1233	1331	1253
4932415M13Rik	4932415M13Rik	0	0	0	0	0	0	0	0	0
4932416H05Rik	4932416H05Rik	283	402	205	216	294	458	305	318	367
4932416K20Rik	4932416K20Rik	0	0	0	0	0	0	0	0	0
4932418E24Rik	4932418E24Rik	1	53	33	44	14	53	93	18	60
4932425I24Rik	4932425I24Rik	1	0	0	14	0	0	41	4	0
4932429P05Rik	4932429P05Rik	0	0	0	0	0	0	0	0	0
4932435O22Rik	4932435O22Rik	15	110	7	139	27	7	0	40	41
4932438A13Rik	4932438A13Rik	4004	4943	3379	5510	3802	8241	5562	4243	3786
4932438H23Rik	4932438H23Rik	54	65	96	75	41	50	76	60	72
4932441B19Rik	4932441B19Rik	0	0	0	0	0	0	0	0	0
4932441J04Rik	4932441J04Rik	60	10	27	0	27	25	53	7	0
4932443I19Rik	4932443I19Rik	20	37	38	19	8	76	34	20	8
4932702P03Rik	4932702P03Rik	0	1	0	13	8	0	0	0	3
4933400A11Rik	4933400A11Rik	0	0	0	0	0	0	0	0	0
4933400B14Rik	4933400B14Rik	15	0	0	0	0	0	0	0	0
4933400C05Rik	4933400C05Rik	1	11	16	12	12	19	7	35	30
4933400C23	4933400C23	0	3	0	34	6	1	1	0	0
4933400F21Rik	4933400F21Rik	0	2	0	15	0	5	26	0	14
4933400L20Rik	4933400L20Rik	0	0	0	0	0	0	0	0	0
4933401B06Rik	4933401B06Rik	0	0	0	0	0	0	0	0	0
4933401D09Rik	4933401D09Rik	8	1	0	0	0	3	0	0	0
4933401H06Rik	4933401H06Rik	0	0	0	0	0	0	0	0	0
4933401P06Rik	4933401P06Rik	0	0	0	0	0	8	0	0	0
4933402C06Rik	4933402C06Rik	0	0	0	0	0	0	0	0	0
4933402D24Rik	4933402D24Rik	2	74	0	0	11	0	18	1	0
4933402E13Rik	4933402E13Rik	0	0	0	0	0	0	0	0	0
4933402J07Rik	4933402J07Rik	0	0	0	0	0	2	0	0	0
4933402J10Rik	4933402J10Rik	0	0	0	0	0	0	0	0	0
4933402J15Rik	4933402J15Rik	0	0	0	0	0	0	0	0	0
4933402N03Rik	4933402N03Rik	0	0	0	0	0	0	0	0	0
4933402N22Rik	4933402N22Rik	0	0	0	0	0	0	0	0	0
4933402P03Rik	4933402P03Rik	0	0	0	0	0	0	0	0	0
4933403F05Rik	4933403F05Rik	1839	1987	1441	1679	1700	3159	2676	2104	1802
4933403G14Rik	4933403G14Rik	359	465	231	330	338	599	486	280	186
4933403O08Rik	4933403O08Rik	0	0	0	0	0	0	0	0	0
4933404G15Rik	4933404G15Rik	0	0	0	0	0	0	0	0	0
4933404K08Rik	4933404K08Rik	0	4	0	0	0	1	4	6	0
4933404M02Rik	4933404M02Rik	7	1	0	0	33	10	18	26	0
4933404O12Rik	4933404O12Rik	341	665	377	882	490	916	560	512	874
4933405D12Rik	4933405D12Rik	10	1	14	1	12	13	1	21	8
4933405E24Rik	4933405E24Rik	0	0	0	0	0	0	0	0	0
4933405L10Rik	4933405L10Rik	11	9	8	8	13	0	52	47	38
4933405O20Rik	4933405O20Rik	0	0	0	0	0	0	0	0	0
4933406C10Rik	4933406C10Rik	1	1	0	7	12	12	15	23	46
4933406D12Rik	4933406D12Rik	0	0	0	0	0	0	0	0	0
4933406F09Rik	4933406F09Rik	0	0	0	0	0	0	0	5	0
4933406G16Rik	4933406G16Rik	0	0	2	0	0	0	0	0	0
4933406I18Rik	4933406I18Rik	16	7	14	20	5	25	10	2	2
4933406J08Rik	4933406J08Rik	0	0	0	0	0	0	0	0	0
4933406J10Rik	4933406J10Rik	0	0	18	0	0	0	0	0	0
4933406K04Rik	4933406K04Rik	0	0	0	0	0	0	0	0	0
4933406M09Rik	4933406M09Rik	0	0	0	0	0	0	0	0	0
4933407C03Rik	4933407C03Rik	4375	10040	7466	12933	9892	9446	9188	9797	10223
4933407E24Rik	4933407E24Rik	0	0	0	0	0	0	0	0	0
4933407G14Rik	4933407G14Rik	13	0	0	0	0	0	0	0	0
4933407H18Rik	4933407H18Rik	322	290	267	238	344	785	388	377	219
4933407I05Rik	4933407I05Rik	1	33	11	0	0	33	16	34	0
4933407K13Rik	4933407K13Rik	58	62	33	73	98	69	54	203	91
4933407L21Rik	4933407L21Rik	297	576	510	518	312	249	390	191	336
4933407P14Rik	4933407P14Rik	0	0	0	0	0	0	0	0	0
4933408B17Rik	4933408B17Rik	4	24	1	4	0	1	0	0	0
4933408J17Rik	4933408J17Rik	14	73	38	81	45	23	8	46	38
4933408N05Rik	4933408N05Rik	23	30	36	41	5	103	32	24	61
4933409G03Rik	4933409G03Rik	0	0	0	0	0	0	0	0	0
4933409K07Rik	4933409K07Rik	6	0	0	12	0	0	12	13	7
4933411E08Rik	4933411E08Rik	23	25	22	0	10	30	14	34	22
4933411G06Rik	4933411G06Rik	0	0	0	0	0	0	0	0	0
4933411G11Rik	4933411G11Rik	0	0	0	0	0	0	0	0	7
4933411K16Rik	4933411K16Rik	0	0	0	13	0	0	0	0	0
4933411K20Rik	4933411K20Rik	1405	1924	1116	1508	1319	2272	2019	965	1095
4933412E12Rik	4933412E12Rik	504	785	302	651	386	685	590	419	467
4933412E24Rik	4933412E24Rik	0	0	0	0	0	0	0	0	0
4933412O06Rik	4933412O06Rik	58	128	86	79	78	121	153	76	52
4933413G19Rik	4933413G19Rik	6	5	0	7	19	1	17	0	0
4933413J09Rik	4933413J09Rik	0	0	0	0	0	0	0	0	0
4933413L06Rik	4933413L06Rik	4	0	0	0	0	8	2	0	0
4933415F23Rik	4933415F23Rik	0	0	0	0	0	0	0	0	0
4933416C03Rik	4933416C03Rik	0	0	0	0	0	29.0021	0	0	0
4933416E03Rik	4933416E03Rik	0	0	0	0	0	0	0	0	0
4933416I08Rik	4933416I08Rik	77	46	33	48	5	51	35	28	26
4933416M06Rik	4933416M06Rik	0	0	0	0	0	0	0	0	0
4933416M07Rik	4933416M07Rik	19	26	47	58.0001	21.0001	17	21	12	44
4933417A18Rik	4933417A18Rik	0	0	0	0	0	0	0	0	0
4933417D19Rik	4933417D19Rik	20	37	36	119	95	38	24	43	78
4933417E11Rik	4933417E11Rik	0	1	1	1	1	50	0	6	1
4933417G07Rik	4933417G07Rik	0	0	0	0	0	0	1	0	1
4933417O13Rik	4933417O13Rik	8	29	0	0	47	17	0	0	32
4933421E11Rik	4933421E11Rik	2183	1614	1102	1809	1450	2852	1796	1188	514
4933421I07Rik	4933421I07Rik	0	0	0	0	0	0	0	0	0
4933421O10Rik	4933421O10Rik	267	354	323	480	389	416	434	311	292
4933422A05Rik	4933422A05Rik	0	0	0	0	0	0	0	0	0
4933422H20Rik	4933422H20Rik	0	0	0	0	0	0	3	0	0
4933424B01Rik	4933424B01Rik	769	1178	1061	1069	979	1165	1440	1141	759
4933424G05Rik	4933424G05Rik	0	0	21	16	26	0	0	0	0
4933424G06Rik	4933424G06Rik	0	25	0	0	0	5	0	3	0
4933425B07Rik	4933425B07Rik	0	0	0	0	0	0	0	0	0
4933425H06Rik	4933425H06Rik	0	0	0	0	0	0	0	0	0
4933425L06Rik	4933425L06Rik	0	0	0	0	0	11	0	0	0
4933425O20Rik	4933425O20Rik	0	0	0	0	0	0	0	0	0
4933426D04Rik	4933426D04Rik	0	12	6	0	0	9	3	6	9
4933426M11Rik	4933426M11Rik	832	2029	1209	1736	1579	1570	1604	1211	789
4933427D06Rik	4933427D06Rik	2	3	0	1	3	1	0	0	6
4933427D14Rik	4933427D14Rik	445	606	460	486	592	558	727	516	506
4933427E11Rik	4933427E11Rik	2	0	14	0	3	1	0	24	0
4933427E13Rik	4933427E13Rik	0	0	0	0	0	0	0	0	0
4933427G17Rik	4933427G17Rik	0	0	0	35	11	0	0	0	3
4933427I22Rik	4933427I22Rik	3	0	0	0	10	0	0	13	6
4933428C19Rik	4933428C19Rik	0	0	0	0	0	0	0	0	0
4933429K18Rik	4933429K18Rik	0	0	0	0	0	0	0	0	0
4933429O19Rik	4933429O19Rik	0	0	0	0	0	0	0	0	0
4933430H15Rik	4933430H15Rik	219	396	172	298	249	257	453	336	267
4933430H16Rik	4933430H16Rik	0	0	0	0	0	0	0	0	0
4933430I17Rik	4933430I17Rik	5	0	23	0	0	0	7	0	11
4933430M04Rik	4933430M04Rik	0	0	0	0	0	0	0	0	0
4933430N04Rik	4933430N04Rik	0	0	0	0	0	0	0	0	0
4933431E20Rik	4933431E20Rik	1669	2904	1990	2486	2952	2966	2993	2284	2487
4933431G14Rik	4933431G14Rik	2	0	0	0	0	0	0	1	0
4933432B09Rik	4933432B09Rik	33	64	59	83	151	76	75	71	46
4933432G23Rik	4933432G23Rik	0	0	8	0	0	0	0	0	0
4933432I03Rik	4933432I03Rik	0	0	0	7	0	0	0	0	0
4933432I09Rik	4933432I09Rik	8	7	2	0	0	0	1	0	0
4933433C11Rik	4933433C11Rik	0	0	0	0	0	0	0	0	0
4933433F19Rik	4933433F19Rik	0	0	0	0	0	0	0	0	0
4933433G15Rik	4933433G15Rik	0	2	0	0	0	1	0	0	10
4933433G19Rik	4933433G19Rik	104	87	172	170	70	159	86	72	109
4933433H22Rik	4933433H22Rik	0	0	0	0	0	0	0	0	0
4933433P14Rik	4933433P14Rik	1915	2783	1658	2768	2101	3383	3117	1682	1627
4933434E20Rik	4933434E20Rik	2320	3971	2690	3933	3571	4728	4095	3257	3096
4933434I20Rik	4933434I20Rik	0	0	0	0	0	0	0	0	0
4933436C20Rik	4933436C20Rik	26	9	0	42	0	33	0	0	31
4933436E23Rik	4933436E23Rik	0	0	0	0	0	0	0	0	0
4933436H12Rik	4933436H12Rik	0	0	0	0	0	0	0	0	0
4933436I01Rik	4933436I01Rik	0	0	0	0	0	0	0	0	0
4933437F05Rik	4933437F05Rik	0	17	0	0	0	17	77	7	0
4933438B17Rik	4933438B17Rik	0	0	0	7	0	0	0	0	0
4933438K21Rik	4933438K21Rik	0	11	0	0	0	0	0	16	23
4933439C10Rik	4933439C10Rik	189	396	234	686	484	427	478	437	363
4933439F18Rik	4933439F18Rik	2395	3913	2554	3981	2940	4542	4067	3872	2533
4933439K11Rik	4933439K11Rik	4	0	0	0	0	0	10	0	0
4933440J02Rik	4933440J02Rik	0	0	0	0	0	0	0	0	0
4933440M02Rik	4933440M02Rik	0	0	0	0	0	9	0	0	0
5031410I06Rik	5031410I06Rik	18	7	12	9	20	1	0	18	0
5031414D18Rik	5031414D18Rik	51	26	31.0005	59.0008	41	71	93	95	38
5031425E22Rik	5031425E22Rik	273	457	323	466	380	601	286	401	386
5031425F14Rik	5031425F14Rik	0	6	0	0	22	0	0	29	0
5031426D15Rik	5031426D15Rik	102	187.004	131	249.012	319.001	477	300.022	172	161
5031434C07Rik	5031434C07Rik	0	0	0	0	0	44	3	0	36
5031434O11Rik	5031434O11Rik	7	12	10	3	14	43	14	4	2
5031439G07Rik	5031439G07Rik	2237	5681	4193	7009	5351	3967	4597	4751	5220
5033403H07Rik	5033403H07Rik	0	0	0	0	0	0	0	0	19
5033404E19Rik	5033404E19Rik	9	0	17	0	0	9	8	0	0
5033406O09Rik	5033406O09Rik	5	28	0	16	10	11	8	22	38
5033411D12Rik	5033411D12Rik	292	408	212	282	227	380	317	260	192
5033414D02Rik	5033414D02Rik	2345	2197	1528	2712	1347	3486	2356	1585	1578
5133401N09Rik	5133401N09Rik	783	1455	902	1449	879	1325	1222	1101	895
5330411J11Rik	5330411J11Rik	0	0	0	0	0	0	0	0	0
5330413P13Rik	5330413P13Rik	4	0	0	27	0	6	3	0	13
5330417C22Rik	5330417C22Rik	416	1328	806	1364	844	812	1193	985	960
5330426P16Rik	5330426P16Rik	548	484	413	475	394	888	978	554	531
5330434G04Rik	5330434G04Rik	366	243	212	187	244	456	349	343	243
5330437I02Rik	5330437I02Rik	53	95	74	71	109	83	130	31	35
5330439B14Rik	5330439B14Rik	0	1.00071	13.0013	0	4.00169	0	0	0	0
5430401F13Rik	5430401F13Rik	0	0	0	0	0	0	0	0	0
5430402E10Rik	5430402E10Rik	0	0	0	0	0	0	0	0	0
5430402O13Rik	5430402O13Rik	22.9999	6	11	109	43	70	70	24	34
5430403N17	5430403N17	0	0	0	0	0	0	0	0	0
5430405G05Rik	5430405G05Rik	126	140	76	155	107	138	61	140	39
5430405H02Rik	5430405H02Rik	205	316	203	284	388	318	265	534	305
5430407P10Rik	5430407P10Rik	113	188	117	298	241	252	137	145	174
5430411K18Rik	5430411K18Rik	672	1076	659	1123	734	1256	928	959	710
5430416N02Rik	5430416N02Rik	593	475	484	404	545	562	678	360	377
5430416O09Rik	5430416O09Rik	9	83	11	52	38	77	50	40	54
5430417L22Rik	5430417L22Rik	2779	3086	2790	3597	3173	4035	3618	3231	2788
5430419D17Rik	5430419D17Rik	0	0	0	0	0	0	0	0	0
5430421F17Rik	5430421F17Rik	6	0	10	23	16	9	14	5	0
5430421N21Rik	5430421N21Rik	0	7.4669	0	0	9	22.0388	0	23	1.9997
5430425J12Rik	5430425J12Rik	0	0	0	0	0	0	0	0	0
5430427M07Rik	5430427M07Rik	0	7	0	0	0	0	0	0	0
5430427O19Rik	5430427O19Rik	11	7	23	0	26	35	32	0	0
5430428K19Rik	5430428K19Rik	0	0	0	0	0	0	0	0	0
5430434I15Rik	5430434I15Rik	0	0	0	0	0	0	0	0	0
5430435G22Rik	5430435G22Rik	426	716	486	807	673	540	628	571	888
5430437J10Rik	5430437J10Rik	20	8	5	0	0	14	10	20	0
5430437P03Rik	5430437P03Rik	1710	4068	3125	4561	3918	3637	3240	3806	3362
5430440P10Rik	5430440P10Rik	11	5	7	0	0	1	7	0	0
5530400C23Rik	5530400C23Rik	0	0	0	0	0	0	0	0	0
5530401A14Rik	5530401A14Rik	0	0	0	0	0	0	0	0	0
5530601H04Rik	5530601H04Rik	844	891	654	619	590	853	704	751	661
5730403B10Rik	5730403B10Rik	9626	18334	13341	19131	15903	17847	16757	15930	15846
5730403I07Rik	5730403I07Rik	35	0	0	0	0	35	0	0	0
5730405O15Rik	5730405O15Rik	1	39	6	13	27	29	3	0	44
5730408K05Rik	5730408K05Rik	47	39.4597	5	47	43	48	24	51	19
5730409E04Rik	5730409E04Rik	380	408	394	731	429	659	584	744	491
5730412P04Rik	5730412P04Rik	5	17	1	0	0	18	0	3	10
5730416F02Rik	5730416F02Rik	0	0	0	0	0	0	0	2	0
5730419I09Rik	5730419I09Rik	1545	1833	1144	1769	1230	2138	2453	1624	1736
5730420D15Rik	5730420D15Rik	0	2	0	0	0	0	14	0	0
5730422E09Rik	5730422E09Rik	25	0	0	27	4	5	17	0	0
5730435O14Rik	5730435O14Rik	0	0	0	0	0	16	0	0	0
5730437N04Rik	5730437N04Rik	1633	2437	1893	2972	1717	2825	1912	2325	1897
5730455O13Rik	5730455O13Rik	1343	1849	1231	1243	1276	2714	2574	1954	1695
5730455P16Rik	5730455P16Rik	3131	4752	3090	4343	3693	4689	5201	3372	3003
5730457N03Rik	5730457N03Rik	0	0	0	0	0	0	0	0	0
5730460C07Rik	5730460C07Rik	0	0	0	0	0	0	0	0	0
5730469M10Rik	5730469M10Rik	6425	7834	5584	9678	6716	10160	8934	6363	6407
5730480H06Rik	5730480H06Rik	82	25	54	60.0003	47	47	94.0001	86	62
5730494M16Rik	5730494M16Rik	3893.99	5015	3273	5927	3822	6312	5385	5201	4274
5730494N06Rik	5730494N06Rik	2859	3275	2290	3214	2544	4069	3273	2263	2966
5730507C01Rik	5730507C01Rik	370	396	94	445	225	635	465	213	230
5730508B09Rik	5730508B09Rik	2454	2982	1374	2447	2073	5816	3830	2139	3124
5730522E02Rik	5730522E02Rik	102	126	146	62	140	161	93	146	203
5730528L13Rik	5730528L13Rik	1055	1794	1114	1869	1181	1671	1498	1356	1443
5730559C18Rik	5730559C18Rik	106	422	215	217	195	324	225	178	249
5730577I03Rik	5730577I03Rik	235	311	247	238	179	531	663	249	241
5730590G19Rik	5730590G19Rik	10	10	0	0	5	27	9	25	20
5830403L16Rik	5830403L16Rik	0	14	13	21	0	0	14	17	0
5830403M04Rik	5830403M04Rik	117	139	83	168	103	270	180	110	95
5830411N06Rik	5830411N06Rik	0	1	0	0	0	0	4	0	0
5830415F09Rik	5830415F09Rik	98	288	143	281	283	195	158	187	84
5830416I19Rik	5830416I19Rik	3039	1038	1225	813	1112	2230	1880	947	689
5830416P10Rik	5830416P10Rik	26	37	19	41	30	28	21	11	37
5830417I10Rik	5830417I10Rik	299	370	220	459	175	477	386	345	230
5830418K08Rik	5830418K08Rik	706	852	718	768	744	1535	762	884	680
5830418P13Rik	5830418P13Rik	0	0	19	0	3	0	0	0	9
5830428M24Rik	5830428M24Rik	0	0	0	0	0	0	0	0	0
5830432E09Rik	5830432E09Rik	39	53	40	19	43	23	50	51	122
5830433M19Rik	5830433M19Rik	1246	1334	820	1543	752	2073	1299	971	554
5830473C10Rik	5830473C10Rik	0	25	33	8	0	5	45	51	51
5930403L14Rik	5930403L14Rik	634	832	446	1317	880.003	982	687	749	797
5930412G12Rik	5930412G12Rik	152	222	262	385	221	286	256	203	293
5930416I19Rik	5930416I19Rik	420	968	672	1048	1010	732	847	783	803
5930434B04Rik	5930434B04Rik	1262	1930	1158	1869	1567	1935	1951	1836	1591
5930438M14	5930438M14	24	0	0	0	15	2	12	0	0
6030405A18Rik	6030405A18Rik	120	90	64	78	32	81	44	121	46
6030407O03Rik	6030407O03Rik	12	16	32	0	35	8	5	0	10
6030408B16Rik	6030408B16Rik	5	6	13	1	14	16	15	23	24
6030419C18Rik	6030419C18Rik	878	3073	2300	3540	2207	1890	1538	1837	1845
6030422M02Rik	6030422M02Rik	81	156	124	434	146	289	286	139	194
6030429G01Rik	6030429G01Rik	40	118	59	140	125	50	84	45	33
6030440G07Rik	6030440G07Rik	3	17	4	24	2	24	11	6	15
6030446N20Rik	6030446N20Rik	260	608	346	438	309	604	486	486	530
6030458C11Rik	6030458C11Rik	1548	3070	1582	2138	1609	2700	2750	1836	1465
6030466F02Rik	6030466F02Rik	0	0	0	9	0	0	29	0	0
6030468B19Rik	6030468B19Rik	0	1	23	0	10	0	14	0	10
6030498E09Rik	6030498E09Rik	0	0	0	0	4	23	0	0	0
6230400D17Rik	6230400D17Rik	9	3	18	83	49	34	19	38	61
6230409E13Rik	6230409E13Rik	1757	1808	1155	2389	1530	2490	2556	1740	1709
6230427J02Rik	6230427J02Rik	128	287	176	236	262	235	148	196	285
6330403A02Rik	6330403A02Rik	1034	1733	1328	1971	1602	1945	2078	1892	1995
6330403K07Rik	6330403K07Rik	4315	7623	4891	7873	5849	7652	7008	6452	6336
6330406I15Rik	6330406I15Rik	24	89	65	21	51	133	93	58	141
6330407A03Rik	6330407A03Rik	0	0	0	18	13	27	0	0	0
6330407J23Rik	6330407J23Rik	3260	5797	4452	7056	5077	6097	5722	5825	5484
6330408A02Rik	6330408A02Rik	112	492	188	445.002	386	309	459	370.001	458
6330409D20Rik	6330409D20Rik	7.00045	9.00061	23.0004	0	24	37	13	34.0002	14.0001
6330409N04Rik	6330409N04Rik	3734	4772	2909	4032	3828	6599	6254	3701	3547
6330410L21Rik	6330410L21Rik	4	46	22	16	0	39	17	38	0
6330415B21Rik	6330415B21Rik	4.00083	15.0046	24.0068	46.0093	30.0021	26.0044	44.0084	49.0077	2.00072
6330416G13Rik	6330416G13Rik	605	1072	814	1072	800	761	1110	1123	1077
6330418K02Rik	6330418K02Rik	105	175	131	212	179	376	185	120	166
6330439K17Rik	6330439K17Rik	3573	4285	3858	4836	3652	5312	5696	5071	3000
6330503K22Rik	6330503K22Rik	2113	2096	1642	1739	1500	1780	2398	1422	1328
6330512M04Rik	6330512M04Rik	84	228	224	373	290	180	233	226	189
6330527O06Rik	6330527O06Rik	6261	12922	9025	15491	9932	15366	13016	12234	12110
6330545A04Rik	6330545A04Rik	36	78	100	159	67	80	73	101	107
6330549D23Rik	6330549D23Rik	35	93	33	0	16	34	76	53	12
6330578E17Rik	6330578E17Rik	2881	5609	3849	4996	4262	5940	6208	4813	4263
6430411K18Rik	6430411K18Rik	27	21	8	50	52	68	0	47	40
6430527G18Rik	6430527G18Rik	2987	6033	4139	6852	4787	5264	4469	4107	4346
6430531B16Rik	6430531B16Rik	3	23	10	20	1	4	54	24	4
6430548G04	6430548G04	78	70	14	115	35	28	38	52	24
6430548M08Rik	6430548M08Rik	2115	5282	3629	6685	4370	4884	3213	4238	3816
6430550D23Rik	6430550D23Rik	26	50	74	22	4	57	140	28	14
6430562O15Rik	6430562O15Rik	55	193	94	233	228	120	127	135	170
6430571L13Rik	6430571L13Rik	142	380	338	699	303	296	347	303	361
6430573F11Rik	6430573F11Rik	536	700	271	908	339	382	469	332	380
6430584L05	6430584L05	60	58	8	47	54	91	45	93	128
6430598A04Rik	6430598A04Rik	301	1241	1154	1323	1313	690	855	1430	1093
6430704M03Rik	6430704M03Rik	7964	13421	10672	12905	9855	21448	19336	13136	15196
6430706D22Rik	6430706D22Rik	369.665	841.656	588.371	1681.46	730.558	1513.93	781.81	668.958	1542.93
6530401N04Rik	6530401N04Rik	1266	1506	941	1355	1356	1795	1398	1157	1436
6530402F18Rik	6530402F18Rik	50.3754	241.576	32.8301	102	87.1752	56	85.0004	107	38
6530411M01Rik	6530411M01Rik	16	32	9	129	14	81	45	35	83
6530418L21Rik	6530418L21Rik	3729	6104	5177	8573	6205	7531	7492	5863	5921
6530439I21	6530439I21	0	0	0	0	0	0	0	0	0
6720401G13Rik	6720401G13Rik	367	854	664	823	600	1286	1002	709	798
6720456B07Rik	6720456B07Rik	10153	15892	11444	17532	14861	18357	16074	13845	14142
6720456H20Rik	6720456H20Rik	640	656	791	1353	603	966	720	750	676
6720463M24Rik	6720463M24Rik	37	329	293	145	81	163	86	120	192
6720468P15Rik	6720468P15Rik	128	82	76	92	28	32	46	73	39
6720483E21Rik	6720483E21Rik	1	13	2	0	1	13	17	0	17
6720489N17Rik	6720489N17Rik	192	202	40	156	122	229	221	244	156
6820408C15Rik	6820408C15Rik	122	306	235	205	329	255	305	222	256
6820431F20Rik	6820431F20Rik	8581	11089	7612	11858	9970	22401	18865	12433	11303
7420426K07Rik	7420426K07Rik	0	0	0	0	0	0	0	0	0
7420461P10Rik	7420461P10Rik	0	0	0	0	0	0	0	0	0
7420700N18Rik	7420700N18Rik	0	0	0	0	0	0	0	0	0
7420701I03Rik	7420701I03Rik	0	0	0	0	0	0	0	0	0
7530416G11Rik	7530416G11Rik	0	2	1	1	0	3	11	12	4
7530420F21Rik	7530420F21Rik	3	0	0	0	0	0	0	9	0
7630403G23Rik	7630403G23Rik	0	0	0	0	0	0	0	0	0
8030411F24Rik	8030411F24Rik	0	0	0	0	0	0	0	0	0
8030423F21Rik	8030423F21Rik	5	31	9	20	36	45	9	10	3
8030423J24Rik	8030423J24Rik	21	11	0	0	4	4	1	3	9
8030442B05Rik	8030442B05Rik	0	0	0	0	0	31	14	11	0
8030443G20Rik	8030443G20Rik	45	59	37	69	56	58	53	70	80
8030462N17Rik	8030462N17Rik	166	433	192	338	318	291	229	151	145
8430403D17Rik	8430403D17Rik	9.00188	3.00583	0	0	1.00361	7	5.00386	16.0037	22.0045
8430406I07Rik	8430406I07Rik	126	220	99	342	204	94	224	300	289
8430408G22Rik	8430408G22Rik	224	182.998	444	319.999	619	308	121	104	153
8430410A17Rik	8430410A17Rik	858	1461	1124	1511	1543	1493	1314	1121	1271
8430410K20Rik	8430410K20Rik	3267	3706	2991	3749	2848	5856	5213	3278	2760
8430419L09Rik	8430419L09Rik	3706	8572	5845	10291	9419	7907	8996	8798	9586
8430422H06Rik	8430422H06Rik	0	0	0	0	0	0	0	0	0
8430423G03Rik	8430423G03Rik	0	0	0	0	0	0	4	0	0
8430427H17Rik	8430427H17Rik	746	1285	969	1231	1339	1047	1477	845	992
8430429K09Rik	8430429K09Rik	328	612.002	322	529	315	708	751	707	598
8430431K14Rik	8430431K14Rik	0	0	0	7	0	8	18.009	0	0
8430436N08Rik	8430436N08Rik	0	0	0	0	0	0	0	0	0
8430437L04Rik	8430437L04Rik	0	0	0	0	0	0	0	0	0
9030025P20Rik	9030025P20Rik	21	179	47	128	46	119	89	61	64
9030204H09Rik	9030204H09Rik	98	58	50	30	38	135	100	58	63
9030224M15Rik	9030224M15Rik	48	112	97	89	22	79	29	53	52
9030404E10Rik	9030404E10Rik	0	0	0	0	0	0	0	0	0
9030418K01Rik	9030418K01Rik	425	741	756	949	700	985	907	1115	714
9030425E11Rik	9030425E11Rik	559	1033	572	784	682	708	1016	690	1003
9030612E09Rik	9030612E09Rik	13	28	24	15	0	14	62	16	15
9030617O03Rik	9030617O03Rik	392	459	515	668	365	688	601	675	329
9030619P08Rik	9030619P08Rik	0	0	0	0	0	12	0	0	0
9030624G23Rik	9030624G23Rik	300	684	275	693	630	561	490	529	292
9030624J02Rik	9030624J02Rik	1474	3105	2166	3789	2396	3114	2812	2450	2434
9030625A04Rik	9030625A04Rik	227	491	281	583	372	640	588	322	193
9130008F23Rik	9130008F23Rik	4	18	0	0	13	0	2	0	0
9130011E15Rik	9130011E15Rik	384	758	327	817	484	928	819	453	639
9130011J15Rik	9130011J15Rik	6615	9637	6700	9717	8018	9967	9858	7745	7118
9130014G24Rik	9130014G24Rik	30	0	0	0	0	5	11	0	0
9130015A21Rik	9130015A21Rik	0	1	0	3	0	0	2	0	0
9130015L21Rik	9130015L21Rik	0	0	0	0	0	0	0	0	0
9130017N09Rik	9130017N09Rik	0	0	0	8.01825	0	0	0	0	6.00024
9130019O22Rik	9130019O22Rik	70	194	96	156	83	70	130	102	84
9130019P16Rik	9130019P16Rik	19	38	64	54	38	78	41	35	23
9130023H24Rik	9130023H24Rik	91	389	192	205	73	462	184	63	109
9130024F11Rik	9130024F11Rik	44	0	0	0	35	0	0	0	0
9130204L05Rik	9130204L05Rik	0	0	0	0	0	0	0	0	0
9130206I24Rik	9130206I24Rik	0	0	3	9	0	1	0	10	0
9130209A04Rik	9130209A04Rik	0	0	0	0	0	0	0	0	0
9130221F21Rik	9130221F21Rik	26	25	8	53	23	29	39	59	24
9130221H12Rik	9130221H12Rik	618	1684	1496	2131	1781	1285	1284	1815	1840
9130227L01Rik	9130227L01Rik	0	0	0	0	0	1	0	0	0
9130230L23Rik	9130230L23Rik	0	0	0	0	0	0	0	0	0
9130401M01Rik	9130401M01Rik	1936	3448	2550	3825	3105	3747	3591	3361	2973
9130404H23Rik	9130404H23Rik	0	0	0	0	0	0	0	0	0
9130409I23Rik	9130409I23Rik	0	0	0	0	0	0	0	0	0
9230009I02Rik	9230009I02Rik	323	393	105	391	247	510	217	197	111
9230102K24Rik	9230102K24Rik	0	0	0	0	0	0	0	0	0
9230102O04Rik	9230102O04Rik	0	0	0	0	0	0	0	0	0
9230104L09Rik	9230104L09Rik	0	0	0	0	0	0	16	7	0
9230105E05Rik	9230105E05Rik	1	0	1	0	0	11	0	4	2
9230110C19Rik	9230110C19Rik	274	331	187	181	218	332	251	139	181
9230110F15Rik	9230110F15Rik	0	0	0	0	0	0	0	0	0
9230112D13Rik	9230112D13Rik	0	0	0	0	0	0	0	0	0
9230112J17Rik	9230112J17Rik	78	37	22	15	37	47	95	89	52
9230114K14Rik	9230114K14Rik	320	486	332	577	381	522	674	467	476
9230115E21Rik	9230115E21Rik	108	142	107	115	155	156	212	120	177
9230116N13Rik	9230116N13Rik	0	0	26	82	0	30	37	6	0
9330020H09Rik	9330020H09Rik	111	121	99	131	170	132	137	163	135
9330111N05Rik	9330111N05Rik	0	1	0	18	6	0	0	5	0
9330117O12	9330117O12	4	0	21	33	34	0	0	22	0
9330133O14Rik	9330133O14Rik	576	898	645	894	716	963	866	638	697
9330151L19Rik	9330151L19Rik	752	1222	917	1889	1365	1622	1426	955	991
9330158H04Rik	9330158H04Rik	48	41	22	54	64	74	64	71	45
9330159F19Rik	9330159F19Rik	2034	1812	1353	1983	1302	2721	2426	1811	1446
9330159M07Rik	9330159M07Rik	28	37	120	121	111	46	98	104	104
9330162B11Rik	9330162B11Rik	0	0	0	0	0	0	0	0	0
9330175E14Rik	9330175E14Rik	0	0	0	0	0	0	0	0	0
9330175M20Rik	9330175M20Rik	0	0	0	0	4	0	20	0	0
9330178D15Rik	9330178D15Rik	0	0	25	0	0	17	0	0	0
9330179D12Rik	9330179D12Rik	214	189	138.986	324.999	181	463	405.985	157.998	208.983
9330182L06Rik	9330182L06Rik	1798	1959	1443	2164	1515	3186	2864	1940	2229
9330182O14Rik	9330182O14Rik	0	0	0	0	0	0	0	0	0
9430007A20Rik	9430007A20Rik	0	0	0	0	0	0	0	0	0
9430008C03Rik	9430008C03Rik	147	274	183	183	143	244	227	255	218
9430014N10Rik	9430014N10Rik	0	0	0	0	0	0	0	0	0
9430015G10Rik	9430015G10Rik	179	428	413	715	617	616	460	514	396
9430016H08Rik	9430016H08Rik	1753	1937	1310	2268	1663	3162	2515	1564	1496
9430018G01Rik	9430018G01Rik	0	2	0	0	0	1	2	0	0
9430019J16Rik	9430019J16Rik	0	0	0	0	0	0	0	0	0
9430020K01Rik	9430020K01Rik	9739	12259	11186	16893	11289	17162	15665	12436	11273
9430021M05Rik	9430021M05Rik	234	267	178	299	328	357	443	370	377
9430023L20Rik	9430023L20Rik	764	2228	1950	2999	1945	1630	1875	2078	2102
9430031J16Rik	9430031J16Rik	75	266	143	262	296	310	301	257	125
9430032N09Rik	9430032N09Rik	31	124	62	140	79	93	112	111	47
9430037G07Rik	9430037G07Rik	1	105	44	119	32	85	30	27	0
9430038I01Rik	9430038I01Rik	140	172	164	141	105	288	241	148	147
9430041J12Rik	9430041J12Rik	165	220	110	229	159	216	270	152	67
9430060I03Rik	9430060I03Rik	43	73	78	30	7	51	67	99	0
9430069I07Rik	9430069I07Rik	0	0	0	0	7	3	0	2	0
9430076C15Rik	9430076C15Rik	11	11	0	0	3	0	11	8	12
9430076G02Rik	9430076G02Rik	0	0	0	0	0	0	0	0	0
9430083A17Rik	9430083A17Rik	120	207	183	282	132	328	314	261	208
9430091E24Rik	9430091E24Rik	92	90	132	133	74	199	111	122	126
9530002B09Rik	9530002B09Rik	0	0	0	0	0	0	0	0	0
9530003J23Rik	9530003J23Rik	0	9	0	0	0	0	0	10	0
9530008L14Rik	9530008L14Rik	9	17	7	6	10	8	0	41	10
9530026F06Rik	9530026F06Rik	0	1	7	0	0	20	0	1	1
9530026P05Rik	9530026P05Rik	2	0	10	0	0	1	0	0	0
9530027J09Rik	9530027J09Rik	56	128	72	94	22	139	161	118	46
9530036O11Rik	9530036O11Rik	49	11	35	53	53	55	30	54	78
9530048J24Rik	9530048J24Rik	0	0	0	0	5.00361	0	0	1.00365	0
9530051G07Rik	9530051G07Rik	32	11	25	30	48	13	11	25	0
9530052E02Rik	9530052E02Rik	12	86	69	74	132	46	42	173	65
9530053A07Rik	9530053A07Rik	19	10	9	0	6	2	1	11	0
9530059O14Rik	9530059O14Rik	117	124	272	398	216	273	225	114	90
9530068E07Rik	9530068E07Rik	7515	11409	7581	11516	9426	13739	13492	9580	8977
9530077C05Rik	9530077C05Rik	203	219	310	406	234	381	388	261	400
9530080O11Rik	9530080O11Rik	90	168	81.9995	45.9999	76	358	145	104	66
9530082P21Rik	9530082P21Rik	1341	3597	2230	4570	2892	2909	2766	3424	2893
9530091C08Rik	9530091C08Rik	85	120	193	326	155	476	138	321	130
9630013A20Rik	9630013A20Rik	9193	7129	4580	5273	5912	8251	7307	3845	3381
9630028B13Rik	9630028B13Rik	5	76	48	59	91	44	80	54	44
9630028H03Rik	9630028H03Rik	0	0	0	29	0	0	0	0	0
9630033F20Rik	9630033F20Rik	620	985	743	1436	1107	1206	1052	1112	879
9830001H06Rik	9830001H06Rik	473	1402	942	1820	1485	1246	1093	1095	1361
9830107B12Rik	9830107B12Rik	0	1	0	0	0	0	0	0	0
9830132P13	9830132P13	0	5	0	12	1	22	2	16	1
9830147E19Rik	9830147E19Rik	144	300	64	133	115	139	207	74	94
9830166K06Rik	9830166K06Rik	45	58	11	27	10	26	40	51	28
9930005F22Rik	9930005F22Rik	7	1	6	18	0	10	2	0	0
9930012K11Rik	9930012K11Rik	70	108	76	102	101	87	111	109	107
9930013L23Rik	9930013L23Rik	127	325	74	124	123	165	83	55	66
9930014A18Rik	9930014A18Rik	637	1679	1533	2153	1614	2064	1845	1096	1499
9930021D14Rik	9930021D14Rik	143	571	365	467	555	378	491	558	373
9930021J03Rik	9930021J03Rik	1495	1673	947	2175	1466	2825	2004	1840	1486
9930023K05Rik	9930023K05Rik	0	0	0	0	13	9	0	11	53
9930104L06Rik	9930104L06Rik	380	700	494	622	510	515	678	575	485
9930111J21Rik1	9930111J21Rik1	61	70	68	149	85	76	101	56	123
9930111J21Rik2	9930111J21Rik2	0	0	0	0	0	0	0	0	0
a	a	0	3	0	0	0	7	0	8	0
A030009H04Rik	A030009H04Rik	6704	7546	5196	7148	6251	11244	9612	7395	5598
A130010J15Rik	A130010J15Rik	384	432	250.999	528.996	378	605	683	389	303.998
A130022J15Rik	A130022J15Rik	834	1841	1348	2073	1391	2134	2025	1609	1465
A130040M12Rik	A130040M12Rik	699	1134	755	1455	456	1181	1138	887	950
A130049A11Rik	A130049A11Rik	832.001	745.002	475	910	596.001	1151	877	453	646
A130077B15Rik	A130077B15Rik	540	631	591	895	734	1200	821	959	675
A1bg	A1bg	0	0	0	0	0	0	0	0	0
A1cf	A1cf	0	0	0	0	0	0	0	0	0
A230001M10Rik	A230001M10Rik	0	8	0	12	0	0	1	5	0
A230020J21Rik	A230020J21Rik	7	53	15	41	118	6	13	13	44
A230028O05Rik	A230028O05Rik	11	5	16	0	0	6	32	1	0
A230046K03Rik	A230046K03Rik	1363	1588	1300	1398	1418	1746	1452	924	934
A230050P20Rik	A230050P20Rik	769	1561	1260	1753	1509	1368	1539	1434	1287
A230051G13Rik	A230051G13Rik	209	798	458	800	406	442	495	272	592
A230056J06Rik	A230056J06Rik	40	51	98	107	59	213	114	82	5
A230056P14Rik	A230056P14Rik	249	283	146	368	186	284	402	137	262
A230057D06Rik	A230057D06Rik	62	33	63	39	107	156	118	56	104
A230065H16Rik	A230065H16Rik	1	0	0	0	0	0	10	24	0
A230070E04Rik	A230070E04Rik	2105	5902	5876	7031	4532	3795	4995	6896	5494
A230072C01Rik	A230072C01Rik	1091	1074	513	882	738	1321	1160	765	861
A230072E10Rik	A230072E10Rik	396	256	131	112	51	241	219	98	195
A230073K19Rik	A230073K19Rik	1867	1585	1066	1551	1149	2539	2212	1471	1396
A230077H06Rik	A230077H06Rik	101	171	55	118	64	371	257	289	113
A230108P19Rik	A230108P19Rik	0	0	0	7	21	0	0	5	0
A2ld1	A2ld1	198	235	157	412	272	412	211	316	92
A2m	A2m	91	54	6	471	233	289	66	116	161
A330009N23Rik	A330009N23Rik	245	510	338.996	505.999	358	409	374.999	303.999	424.999
A330021E22Rik	A330021E22Rik	17	61	68	70	150	164	122	107	24
A330023F24Rik	A330023F24Rik	140.041	112	63	161	72	179	168	219.978	27
A330032B11Rik	A330032B11Rik	103	184	96	170	81	124	132	154	98
A330035P11Rik	A330035P11Rik	9	54	27	38	38	17	22	1	29
A330040F15Rik	A330040F15Rik	0	36	21	18	8	0	4	29	9
A330041J22Rik	A330041J22Rik	189.001	366.005	84.0008	85.0056	228.004	108.007	132.006	107.005	37.002
A330048O09Rik	A330048O09Rik	174	111	11	30	72	166	87	42	90
A330049M08Rik	A330049M08Rik	49	121	52	34	80	76	74	87	10
A330049N07Rik	A330049N07Rik	8	3	1	9	13	0	14	16	0
A330050B17Rik	A330050B17Rik	105	184	65	164	108	157	76	121	187
A330050F15Rik	A330050F15Rik	215	280	87	150	141	290	127	206	211
A330069E16Rik	A330069E16Rik	1076	732	747	782	757	1069	768	646	322
A330070K13Rik	A330070K13Rik	5	13	8	0	52	45	116	28	5
A330076C08Rik	A330076C08Rik	43	51	0	64	13	19	69	15	23
A330076H08Rik	A330076H08Rik	235	147	45	112	126	368	208	174	144
A330093E20Rik	A330093E20Rik	81	156	183	194	238	238	244	190	191
A330102I10Rik	A330102I10Rik	258	298	171	243	426	397	296	293	90
A3galt2	A3galt2	0	0	0	14	0	0	0	5	0
A430005L14Rik	A430005L14Rik	792	1246	567	1192	1083	970	974	881	909
A430033K04Rik	A430033K04Rik	498	623	415	1021	713	804	740	328	491
A430035B10Rik	A430035B10Rik	197	118	60	198	54	206	173	114	120
A430071A18Rik	A430071A18Rik	0.999562	5.99955	28.9997	0	6.99962	8.99998	25.9995	30.9989	0
A430078G23Rik	A430078G23Rik	195	308	168	368	217	342	371	228	288
A430084P05Rik	A430084P05Rik	0	0	0	0	0	12	0	2	0
A430088P11Rik	A430088P11Rik	4	15	13	9	9	0	8	4	44
A430089I19Rik	A430089I19Rik	0	0	0	0	0	0	0	0	0
A430090L17Rik	A430090L17Rik	0	8	0	0	13	2	0	16	0
A430092G05Rik	A430092G05Rik	0	0	1	0	1	0	0	2	1
A430093F15Rik	A430093F15Rik	0	0	0	0	0	18	0	0	0
A430105I19Rik	A430105I19Rik	12	66	87	119	123	70	44	65	103
A430107O13Rik	A430107O13Rik	50	16	38	96	25	69	54	9	40
A430107P09Rik	A430107P09Rik	139	135	129	186	135	345	189	168	182
A430110N23Rik	A430110N23Rik	0	14	9	1	66	28	7	8	30
A4galt	A4galt	142	75	25	86	104	86	127	111	24
A4gnt	A4gnt	0	0	0	0	0	5	0	0	0
A530006G24Rik	A530006G24Rik	11	0	0	0	0	0	0	0	0
A530013C23Rik	A530013C23Rik	0	0	0	0	0	0	0	0	0
A530016L24Rik	A530016L24Rik	8	5	0	0	0	0	0	15	7
A530032D15Rik	A530032D15Rik	0	7	0	0	0	0	0	0	0
A530046M15	A530046M15	0	0	0	0	0	1	0	0	0
A530050N04Rik	A530050N04Rik	1	8	12	0	20	0	0	2	0
A530053G22Rik	A530053G22Rik	0	0	0	0	0	0	0	0	0
A530054K11Rik	A530054K11Rik	380	560	326	298	291	605	409	241	114
A530058N18Rik	A530058N18Rik	613	828	432	922	625	1114	1059	719	702
A530064D06Rik	A530064D06Rik	0	6	10	0	0	0	3	0	0
A530065N20	A530065N20	3	13	1	4	9	42	8	1	0
A530072M11Rik	A530072M11Rik	12	9	0	23	0	41	15	14	34
A530088E08Rik	A530088E08Rik	13	30	1	0	15	14	30	16	29
A530098C11Rik	A530098C11Rik	0	0	0	77	4	3	13	0	0
A530099J19Rik	A530099J19Rik	0	0	0	0	0	0	0	0	0
A630001G21Rik	A630001G21Rik	5	19	43	90	5	138	29	30	0
A630007B06Rik	A630007B06Rik	482	702	458	947	443	849	869	426	474
A630010A05Rik	A630010A05Rik	0	0	0	0	0	0	0	0	0
A630012P03Rik	A630012P03Rik	0	0	0	0	0	0	0	0	0
A630019I02Rik	A630019I02Rik	11	17	6	66	21	74	39	27	0
A630020A06	A630020A06	10	53	20	28	48	76	60	21	42
A630023A22Rik	A630023A22Rik	0	0	0	0	0	0	0	0	0
A630033H20Rik	A630033H20Rik	6	86	0	45	54	49	27	15	40
A630055G03Rik	A630055G03Rik	2447	1199	1466	1141	1166	2366	1271	1171	518
A630066F11Rik	A630066F11Rik	102	268	151	271	215	367	294	92	116
A630072M18Rik	A630072M18Rik	556	899	796	797	792	1004	869	723	653
A630073D07Rik	A630073D07Rik	0	0	0	0	0	0	0	0	0
A630075F10Rik	A630075F10Rik	2	7	8	11	11	14	39	22	28
A630076J17Rik	A630076J17Rik	0	0	0	0	0	0	0	0	0
A630077J23Rik	A630077J23Rik	0	0	0	0	0	0	0	0	0
A630089N07Rik	A630089N07Rik	977	990	871	1944	1045	2113	1253	1174	1208
A630095E13Rik	A630095E13Rik	0	0	0	0	0	0	0	0	0
A630095N17Rik	A630095N17Rik	2	0	10	0	8	0	0	0	0
A730008H23Rik	A730008H23Rik	19.7122	93.0439	111.586	236.28	40.2594	44.6702	144.054	18.5362	0
A730011L01Rik	A730011L01Rik	342	838	654	1079	912	729	560	639	602
[truncated: 21,285 more rows]
