# Supplementary material for: Genetic evidence of aberrant striatal synaptic maturation and secretory pathway alteration in a dystonia mouse model
Source: Dystonia. Author manuscript; Available in PMC 2023 Mar 2. (PMC9980434; doi:10.3389/dyst.2022.10892)
Supplement: Table S9 — SUPPLEMENTARY TABLE S9 Aligned reads for each sample. [file NIHMS1875604-supplement-Table_S9.xlsx]

## Sheet: Sheet1
Sample	ID	Read Count	Alignment Rate	Number of Aligned Reads
ChI	Dlx-CKO 1	139046642	0.807	112210640
ChI	Control 1	135009007	0.771	104091944
ChI	Dlx-CKO 2	100138936	0.773	77407398
ChI	Control 2	89463362	0.781	69870886
ChI	Control 3	105188225	0.817	85938780
ChI	Dlx-CKO 3	104821100	0.847	88783472
ChI	Control 4	111293523	0.732	81466859
ChI	Dlx-CKO 4	102689240	0.772	79276093
ChI	Control 5	76812234	0.775	59529481
ChI	Dlx-CKO 5	75535204	0.773	58388713
ChI	Control 6	82295478	0.729	59993403
ChI	Dlx-CKO 6	98585886	0.753	74235172
Striatum	Dlx-CKO 7	58098571	0.659	38286958
Striatum	Dlx-CKO 8	72722874	0.806	58614636
Striatum	Control 7	53264873	0.784	41759660
Striatum	Dlx-CKO 9	77991793	0.801	62471426
Striatum	Dlx-CKO 10	60497559	0.804	48640037
Striatum	Dlx-CKO 11	89771699	0.753	67598089
Striatum	Control 8	79879681	0.772	61667114
Striatum	Control 9	65059207	0.777	50551004
Striatum	Control 10	58377640	0.816	47636154
